# Supplementary material for: Dissecting maize diversity in lowland South America: genetic structure and geographic distribution models
Source: BMC Plant Biol. 2016 Aug 26;16(1):186. doi: 10.1186/s12870-016-0874-5 (PMC5000442; doi:10.1186/s12870-016-0874-5)
Supplement: Additional file 2: Table A2. — Compiled SSR data matrix (Excel). (XLSX 110 kb) [file 12870_2016_874_MOESM2_ESM.xlsx]

## Sheet: Hoja1
Table A2. Compiled SSR data matrix used for this study. Allele sizes are given in base-pairs. NA: not available.
Individual	Source	STRUCTURE cluster	bnlg1866	phi37	bnlg1182	bnlg252	bnlg1287	bnlg1732	bnlg1209	bnlg1018	bnlg1070	bnlg1360
VAV6602b-215	This study	NEA Floury	133133	137137	8282	162166	158158	100100	172182	130144	258258	127127
VAV6602b-216	This study	NEA Floury	115117	137137	8282	162166	156160	100100	172182	144146	250250	127127
VAV6602b-217	This study	NEA Floury	115117	137137	8282	162162	158158	100100	178182	NA	260260	127127
VAV6602b-218	This study	NEA Floury	117117	137137	8282	162166	158158	100100	172178	130144	252252	125125
VAV6602b-219	This study	NEA Floury	131133	137137	8080	164166	156160	100100	176182	130144	254258	127133
VAV6602b-220	This study	NEA Floury	117117	137137	8282	164164	160150	100100	172172	130144	236236	127127
VAV6602b-221	This study	NEA Floury	NA	137137	8282	166166	160156	100100	172182	130130	260260	127127
VAV6602b-222	This study	NEA Floury	115117	NA	8282	164164	160150	100100	172172	144130	260260	127127
VAV6602b-223	This study	NEA Floury	133135	137137	8080	164166	156160	100100	172184	144144	260260	131131
VAV6602b-224	This study	NEA Floury	115133	137161	8080	166166	160150	100100	172172	144144	236236	137137
VAV6603-225	This study	NEA Floury	115133	137137	NA	166166	156150	100102	172178	144144	236236	129135
VAV6603-226	This study	NEA Floury	115127	137137	8282	164166	160156	100100	178184	144144	236242	115115
VAV6603-227	This study	NEA Floury	111131	137137	8082	166166	156160	100100	178186	144144	242260	129155
VAV6603-228	This study	NEA Floury	131131	161137	8282	162162	150172	100102	186186	146146	236254	115127
VAV6603-229	This study	NEA Floury	111131	137161	8082	164164	150156	100100	184186	138138	236242	147127
VAV6603-I230	This study	NEA Floury	115133	137137	8282	164164	150158	100100	184186	NA	236254	143143
VAV6603-I231	This study	admixed	111143	137137	8282	162164	150172	100100	178178	NA	236242	143143
VAV6603-I232	This study	admixed	111133	137137	8282	164164	150160	100100	NA	138138	236258	143143
VAV6603-I233	This study	NEA Floury	121133	137141	8082	162162	150160	100100	186186	NA	236258	137147
VAV6603-I234	This study	NEA Floury	111131	137137	8282	164164	160160	100100	178178	NA	236236	131131
VAV6593_I255	This study	NEA Floury	117133	137137	8282	162162	150162	100100	172184	144144	236242	115137
VAV6593_I256	This study	NEA Floury	117117	137137	8282	162166	160160	100104	182184	140148	236254	NA
VAV6593_I257	This study	admixed	117129	137141	8282	162166	150160	100100	172184	NA	242250	143143
VAV6593_I258	This study	NEA Floury	117117	137137	NA	162162	NA	100100	184186	140144	236236	135135
VAV6593_II259	This study	NEA Floury	117117	137137	8282	160162	162162	100100	172182	140140	236242	137137
VAV6593_II260	This study	NEA Floury	117117	137137	8080	162164	NA	100100	182186	140140	236242	115115
VAV6593_II261	This study	NEA Floury	117117	137137	8282	160164	150158	100104	182182	140148	242254	127127
VAV6593_II262	This study	NEA Floury	117131	NA	8080	160162	150160	100100	172182	NA	236236	NA
VAV6593_III263	This study	NEA Floury	117117	139139	8282	166166	160160	100100	182182	140140	236236	167167
VAV6593_III264	This study	NEA Floury	117129	137143	8282	160166	160160	100100	182182	140140	236236	127127
VAV6593_III265	This study	NEA Floury	117129	137143	8282	160160	156160	100100	178182	140140	236242	127127
VAV6593_III266	This study	NEA Floury	117131	137137	8282	162162	160160	100100	172186	140142	220242	125125
VAV6593_IV267	This study	NEA Floury	117117	137137	8282	160162	160160	100100	172182	140148	254258	133133
VAV6593_IV268	This study	NEA Floury	117117	137137	8282	160162	158160	100100	182182	148148	236236	133129
VAV6593_IV269	This study	NEA Floury	117129	137143	8282	160166	150162	100100	182182	140148	236258	133133
VAV6593_IV270	This study	NEA Floury	117129	137143	8082	160162	150150	100100	184184	140146	242258	133133
VAV6593_V271	This study	NEA Floury	117129	137143	8080	160162	162162	100104	178182	146148	236254	167167
VAV6593_V272	This study	NEA Floury	117129	137143	8080	162162	156160	100100	182182	NA	236236	167167
VAV6593_V273	This study	NEA Floury	117131	137143	8282	162164	160160	100104	172182	140146	236254	131135
VAV6593_V274	This study	NEA Floury	117129	137143	8080	164164	150162	100100	182182	140146	236236	157157
VAV6593_VI275	This study	NEA Floury	129129	137143	8080	160162	NA	100100	182182	NA	236242	157157
VAV6593_VI276	This study	NEA Floury	117117	137143	8080	164164	158160	100104	172172	NA	236254	131131
VAV6593_VI277	This study	NEA Floury	117117	137137	8082	160166	150160	100104	172182	140140	254254	131131
VAV6593_VI278	This study	NEA Floury	117117	137137	8282	164166	158158	100100	172182	140140	254254	131131
VAV6593_VII279	This study	NEA Floury	117131	137137	8282	164166	150158	100104	182184	NA	236237	127127
VAV6593_VII280	This study	NEA Floury	117117	137137	8282	160162	150158	100106	178182	140148	254258	125131
VAV6593_VII281	This study	NEA Floury	117117	137137	8080	160164	160160	100104	172182	140148	236254	131135
VAV6593_VII282	This study	NEA Floury	117117	137137	8082	166166	158158	100100	172178	140140	236254	115115
VAV6591_I283	This study	NEA Floury	103117	137137	8282	164164	150156	100100	184186	142146	236236	119119
VAV6591_I284	This study	NEA Floury	131131	137137	8282	164164	150158	100106	184186	NA	236236	119127
VAV6591_I285	This study	admixed	103103	137161	8282	164164	150160	100100	184186	142144	236236	119119
VAV6591_I286	This study	NEA Floury	133133	137161	8282	164164	150156	100106	184184	144144	236236	119119
VAV6591_II287	This study	NEA Floury	117117	137139	8282	164164	160160	100106	184184	140142	236256	129129
VAV6591_II288	This study	NEA Floury	117117	137139	8282	166166	160160	100106	184184	140146	236256	127129
VAV6591_II289	This study	NEA Floury	117133	137137	8282	162162	158158	100106	184184	NA	236258	119129
VAV6591_II290	This study	NEA Floury	117117	137137	8282	162162	160160	100100	182184	NA	236258	127129
VAV6591_III291	This study	NEA Floury	117117	137137	8282	162164	158158	100100	184186	NA	236236	147147
VAV6591_III292	This study	NEA Floury	117117	137137	8282	162162	160160	100100	182184	144144	236256	127127
VAV6591_III293	This study	NEA Floury	117133	137137	8282	162162	160160	100100	184184	140144	236236	129129
VAV6591_III294	This study	NEA Floury	117117	137139	8282	162162	160160	100100	182184	142142	236256	119119
VAV6591_IV295	This study	NEA Floury	131131	NA	8282	162162	160160	100100	184186	NA	239239	127127
VAV6591_IV296	This study	NEA Floury	117135	137137	8282	162164	158160	100100	184186	NA	236236	117127
VAV6591_IV297	This study	NEA Floury	117117	137137	8282	162164	158158	100100	184184	NA	236236	129129
VAV6591_IV298	This study	NEA Floury	145145	NA	8282	162162	158158	100100	184186	NA	236236	127129
VAV6611_I299	This study	NEA Floury	131131	137137	8282	164164	NA	NA	188188	NA	NA	115115
VAV6611_I300	This study	admixed	131131	137137	8282	164168	156156	102102	188188	NA	242242	135135
VAV6611_I301	This study	NEA Floury	131133	137137	8282	164166	156156	100100	180186	NA	NA	129129
VAV6611_I302	This study	admixed	131133	137137	8282	164166	156156	102102	184188	NA	242248	129129
VAV6611_II303	This study	admixed	127133	137161	8282	164164	150158	100100	182188	NA	242248	119131
VAV6611_II304	This study	NEA Floury	131133	137161	8282	164166	150150	100100	180188	140142	242250	135135
VAV6611_II305	This study	NEA Floury	131131	137161	8282	166166	150156	100100	182182	142142	NA	115135
VAV6611_II306	This study	NEA Floury	131131	137137	8282	166168	158158	100100	180180	NA	236236	119135
VAV6611_III307	This study	NEA Floury	119119	137137	8282	162162	156156	100102	172184	142142	236236	129129
VAV6611_III308	This study	NEA Floury	119131	137137	8282	162164	156156	100102	180184	140142	236236	129131
VAV6611_III309	This study	NEA Floury	119119	137137	8282	164164	156160	100100	172184	142142	236236	115115
VAV6611_III310	This study	NEA Floury	NA	137137	8282	162162	156156	100102	182186	144144	236236	131139
VAV6611_IV311	This study	NEA Floury	119131	137137	8282	166166	156156	100100	188188	NA	242242	115115
VAV6611_IV312	This study	NEA Floury	119119	137161	8282	162166	156156	100100	190190	NA	NA	115115
VAV6611_IV313	This study	NEA Floury	119131	137137	8282	166166	156156	100100	188190	140142	NA	115115
VAV6611_IV314	This study	NEA Floury	131145	137161	8282	168168	156156	100100	188188	140142	242242	131131
VAV6611_V315	This study	NEA Floury	131139	137161	8282	162170	158172	100100	178184	140146	236242	129139
VAV6611_V316	This study	NEA Floury	131139	137161	8282	162168	156172	100100	180188	142146	236242	115115
VAV6611_V317	This study	NEA Floury	129139	137161	8080	162168	156172	100100	180188	142146	236242	129131
VAV6611_V318	This study	NEA Floury	139145	137137	8282	162168	158172	100100	184188	140142	236250	119131
VAV6611_VI319	This study	NEA Floury	131131	137139	8282	168168	156156	100100	184188	142142	236236	135135
VAV6611_VI321	This study	NEA Floury	131131	137139	8282	168170	150156	100100	184184	NA	236236	115115
VAV6611_VI322	This study	NEA Floury	131139	161161	8282	168170	150156	100100	184184	142144	236236	115115
VAV6619_I324	This study	admixed	117119	137137	8282	166166	156160	100100	178190	140140	237237	139139
VAV6619_I325	This study	admixed	115117	137137	8282	166166	156156	100100	178186	NA	236239	135165
VAV6619_I326	This study	admixed	111119	137137	8282	162168	156160	100100	178190	140140	236237	131137
VAV6619_II327	This study	admixed	127127	137137	8282	166166	160160	100102	178178	130140	242242	131145
VAV6619_II328	This study	admixed	117127	137137	8282	166166	156160	100102	178178	142142	242242	141157
VAV6619_II329	This study	admixed	129129	137137	8282	158158	160168	100100	178190	140140	236239	129135
VAV6619_II330	This study	NEA Floury	117117	137137	8080	NA	160160	100100	178190	138140	236242	147147
VAV6619_III331	This study	NEA Floury	115131	137137	8082	166166	160160	100100	178178	130142	NA	115115
VAV6619_III332	This study	admixed	117117	137137	8082	NA	160160	100102	178178	142142	236252	115115
VAV6619_III333	This study	Tropical Lowland	115125	137159	8282	166168	160160	100102	178178	120142	237237	115115
VAV6619_III334	This study	admixed	117127	137137	8282	NA	160160	100102	178178	NA	NA	115115
VAV6619_IV335	This study	NEA Floury	119119	137137	8082	166168	158160	100100	178188	130142	NA	NA
VAV6619_IV336	This study	NEA Floury	119129	137161	8282	166168	158160	100100	178182	140142	236236	115139
VAV6619_IV337	This study	admixed	119127	137161	8282	166166	156160	100100	178182	140140	236236	115115
VAV6619_IV338	This study	admixed	115117	137161	8282	166166	156160	100102	178178	130140	237266	NA
VAV6608_I339	This study	admixed	117117	137161	8282	166166	156162	100102	182186	140140	236236	117139
VAV6608_I340	This study	admixed	127127	137161	8282	166166	150156	100102	172186	138140	256256	115127
VAV6608_I341	This study	Tropical Lowland	123123	137161	8282	NA	156160	100102	182182	140140	236237	119145
VAV6608_I342	This study	admixed	127127	137161	8080	168168	150156	100102	186188	140140	236254	119119
VAV6608_II343	This study	Tropical Lowland	113135	137161	8082	164164	156156	100100	188188	140140	237242	143143
VAV6608_II344	This study	admixed	113117	137161	8282	164164	156160	100102	188188	142142	230237	127127
VAV6608_II346	This study	Tropical Lowland	113113	137161	8082	164164	156156	98100	180188	NA	240248	147147
VAV6608_III347	This study	Tropical Lowland	123123	137137	8080	168168	156156	100100	186188	140140	246246	143143
VAV6608_III348	This study	Tropical Lowland	135135	137137	NA	166166	158158	102102	186188	140140	242242	143143
VAV6608_III349	This study	Tropical Lowland	117135	137137	8282	164164	156160	100104	188188	138140	239246	129147
VAV6608_III350	This study	admixed	NA	137137	7482	158166	158158	102102	182188	NA	246254	143143
VAV6608_IV351	This study	admixed	113129	137161	8282	164164	150158	100100	184188	140140	236246	115147
VAV6608_IV352	This study	Tropical Lowland	113135	137167	8282	164164	150156	100102	180188	138140	246246	131131
VAV6608_IV354	This study	Tropical Lowland	113135	137167	8282	164164	156162	100102	178178	140140	237240	NA
VAV6608_V355	This study	admixed	127131	137161	8282	164164	150160	98100	180180	138140	242242	131133
VAV6608_V356	This study	NEA Floury	117131	137137	8080	166166	150156	100100	180182	140140	236236	131131
VAV6608_V357	This study	NEA Floury	131131	137137	8282	166166	150162	100106	178182	140140	242242	147147
VAV6608_V358	This study	NEA Floury	117123	137137	8282	162166	150150	100106	180188	NA	236248	NA
ARZM04018_360	This study	admixed	119131	137161	8282	162166	150158	100100	178188	136142	248256	145161
ARZM04018_361	This study	Tropical Lowland	119131	137137	8080	166168	156162	100100	178178	136136	220246	125159
ARZM04018_362	This study	NEA Floury	123131	137161	8282	166166	158162	100100	186186	134142	230254	125135
ARZM04018_363	This study	admixed	117135	137137	8282	168170	150160	100100	178178	138142	254254	153159
ARZM04018_364	This study	admixed	119135	137161	8282	158168	156158	100100	178192	140140	246254	125135
ARZM03036_365	This study	Tropical Lowland	121133	137161	8082	166166	156158	100100	178186	138138	NA	NA
ARZM03036_366	This study	admixed	101119	137137	8082	162168	158160	102102	174178	148148	236239	163163
ARZM03036_367	This study	Tropical Lowland	117135	137161	8282	164166	158160	100100	178184	136138	239242	155185
ARZM03036_368	This study	Tropical Lowland	115123	137161	8282	160164	160162	100100	172190	138138	230254	129151
ARZM04015_369	This study	Tropical Lowland	113113	137161	8082	164166	158160	100100	180188	140142	236242	121145
ARZM04015_370	This study	admixed	129135	137169	8082	166166	158160	100100	186188	138142	242254	121121
ARZM04015_371	This study	Tropical Lowland	131135	137161	8082	166168	160162	100100	188192	138138	242246	121137
ARZM04015_372	This study	admixed	117135	137161	8282	164166	156160	100100	180180	138144	236242	121121
ARZM04060_373	This study	admixed	131131	NA	8082	162162	150158	100110	180186	144144	239239	143143
ARZM04060_374	This study	NEA Floury	101131	137161	8282	164164	150158	100100	180188	144144	239242	143155
ARZM04060_375	This study	admixed	131131	NA	8282	162162	158160	100100	184192	138144	239239	143143
ARZM04060_376	This study	admixed	121133	137161	8082	162166	156158	100100	190192	144144	252258	143145
ARZM04060_377	This study	NEA Floury	119131	137161	8282	162162	160160	100106	186186	130138	264264	NA
ARZM04029_378	This study	admixed	NA	137137	8282	162166	NA	100100	182186	132138	NA	NA
ARZM04029_379	This study	admixed	101131	137137	8282	NA	158158	100100	178188	132138	236254	143155
ARZM04029_380	This study	NEA Floury	101117	137137	8080	162164	158160	100100	178188	132138	236254	131131
ARZM04029_381	This study	NEA Floury	133133	137161	8282	166166	156160	100100	182188	138144	236256	127135
ARZM04029_382	This study	NEA Floury	101117	137161	NA	162164	158160	100100	178188	132138	236254	131131
ARZM03011_383	This study	Tropical Lowland	123135	137161	8082	166166	156156	100100	188188	140142	242254	149165
ARZM03011_384	This study	Tropical Lowland	115127	137137	8282	166166	156160	100102	190192	140142	240246	149165
ARZM03011_385	This study	NEA Floury	101101	137137	8282	166166	156160	100100	186186	NA	239239	NA
ARZM03011_386	This study	Tropical Lowland	119135	137137	NA	166166	158160	102102	188188	138142	246250	157165
ARZM03011_387	This study	Tropical Lowland	117123	137137	8282	166166	158174	100110	188192	140140	242254	139165
ARZM04025_388	This study	admixed	117123	137167	8282	162162	160160	100102	182192	NA	254256	147183
ARZM04025_389	This study	admixed	135135	137161	8282	166166	156160	100100	180184	140144	242250	121145
ARZM04025_390	This study	Tropical Lowland	127135	137137	8282	166166	160160	100102	180182	142142	250254	121187
ARZM04025_391	This study	admixed	101135	139161	8282	166166	150160	102102	186192	140144	250258	121151
ARZM04025_392	This study	admixed	123123	137169	8282	166166	156160	100100	180180	140140	250254	137137
ARZM06109_393	This study	NEA Floury	117131	137161	8282	162170	158158	100100	178178	144144	236256	139149
ARZM06109_394	This study	NEA Floury	131131	137137	8282	166166	NA	100100	178186	130144	242242	149167
ARZM06109_395	This study	NEA Floury	123131	137137	8282	166168	156160	100100	178186	146146	242256	167167
ARZM06109_396	This study	NEA Floury	117131	137161	8282	162162	160160	100100	180180	138138	236242	127145
ARZM06109_397	This study	NEA Floury	131131	NA	8282	NA	150160	100100	180186	134146	242242	137145
ARZM03055_398	This study	admixed	119135	137161	8082	162162	150160	100100	186186	132142	248248	157165
ARZM03055_399	This study	NEA Floury	101117	137165	8282	162162	156160	100102	172180	146146	230230	147147
ARZM03055_400	This study	admixed	117131	139161	8282	164164	150158	100100	184190	138138	236246	NA
ARZM03055_401	This study	Tropical Lowland	127129	137165	8082	166168	158160	100100	178182	138142	252254	159175
ARZM03055_402	This study	admixed	101123	137161	8282	166166	150156	100110	178178	138140	236252	NA
ARZM04026_403	This study	NEA Floury	117137	139167	8282	160162	150172	100102	180188	NA	242256	119137
ARZM04026_404	This study	admixed	117119	137161	8082	160164	160172	100102	176182	138142	236236	157169
ARZM04026_405	This study	NEA Floury	119133	137137	8082	162164	150160	100100	180180	140144	236242	155155
ARZM04026_406	This study	NEA Floury	117133	137139	8080	164164	158160	100100	182182	140142	242256	125125
ARZM04026_407	This study	NEA Floury	119135	137161	8282	160164	160160	100100	184184	NA	236236	125155
ARZM04063_408	This study	Tropical Lowland	135135	137137	8282	NA	156162	100102	184192	138138	242242	117133
ARZM04063_409	This study	NEA Floury	119131	137161	8282	162168	158160	100100	178178	130142	236246	NA
ARZM04063_410	This study	admixed	131137	137137	8080	164164	158160	100100	174182	140142	230239	NA
ARZM04063_411	This study	admixed	135135	137137	NA	162164	156160	100100	178178	138138	237246	125143
ARZM03021_413	This study	Tropical Lowland	111129	137161	8282	166166	156160	100100	178178	140140	246246	129129
ARZM03021_414	This study	admixed	111133	137137	8282	162162	158172	100102	180186	124136	250256	125125
ARZM03021_415	This study	admixed	115115	137161	8282	158164	150156	100100	180186	132136	254254	125171
ARZM03021_416	This study	Tropical Lowland	111111	137161	8282	160166	156156	100102	178178	124140	246246	111125
ARZM03021_417	This study	admixed	113117	137161	8082	158162	156160	100102	178188	138140	254254	117127
ARZM05069_418	This study	NEA Floury	131135	137161	8282	160166	156160	100100	182188	140142	236236	137137
ARZM05069_419	This study	admixed	101135	137169	8282	164164	150158	102102	186188	140140	236248	131141
ARZM05069_421	This study	admixed	135135	137161	8282	162164	150156	100100	178178	NA	236242	137149
ARZM05069_422	This study	NEA Floury	117117	137137	8282	162164	156160	100100	178184	142142	236256	127141
ARZM03030_423	This study	admixed	135135	137161	8282	162166	160162	100100	184184	NA	220260	135163
ARZM03030_424	This study	admixed	115123	137139	8282	166170	156160	100102	178178	NA	239239	127127
ARZM03030_425	This study	NEA Floury	101121	139169	8282	162170	156160	100102	186186	142142	239256	127127
ARZM03030_426	This study	admixed	115127	137137	NA	162166	156158	100100	NA	136142	220220	125125
ARZM03030_427	This study	admixed	115121	137165	8282	168168	156160	100110	178178	136136	230239	NA
ARZM05077_428	This study	NEA Floury	117131	137143	8282	166166	150150	100104	178186	138142	236236	127127
ARZM05077_429	This study	admixed	117117	137143	8282	166168	150150	100100	178188	132140	242254	145163
ARZM05077_430	This study	NEA Floury	117127	137169	8082	162162	150158	100100	184184	NA	236254	NA
ARZM05067_433	This study	NEA Floury	131131	165165	8282	162162	150158	100100	178190	140142	236256	NA
ARZM05067_434	This study	NEA Floury	117131	139161	8282	162162	156158	100100	184184	132144	236256	127127
ARZM05067_435	This study	NEA Floury	117133	137143	8282	162166	160160	100100	184184	144144	250250	127127
ARZM05067_436	This study	NEA Floury	117133	143169	8082	162164	160160	100100	182184	140140	236236	131139
ARZM05067_437	This study	NEA Floury	117135	137137	8082	162166	150150	100102	180186	124142	236236	131131
ARZM05074_439	This study	Tropical Lowland	111111	137161	8082	160160	156156	100100	180180	124138	237254	145149
ARZM05074_440	This study	admixed	117131	137161	8282	160160	158160	100100	180188	124148	256256	145145
ARZM05074_441	This study	admixed	115115	139161	8282	164166	150150	100100	178186	138142	242242	NA
ARZM07125_443	This study	admixed	117131	139161	8080	162162	156160	100100	180192	140140	220220	151159
ARZM07125_444	This study	admixed	117119	137137	8282	162166	156158	100102	176192	136140	220220	151151
ARZM07125_445	This study	admixed	117119	NA	8082	160162	156172	100102	176176	136136	NA	155175
ARZM05118_448	This study	admixed	117117	137161	NA	162162	156160	100100	180188	138138	236250	129129
ARZM05118_449	This study	admixed	133135	137161	8282	162166	156160	100100	180186	138140	258262	135163
ARZM05118_450	This study	NEA Floury	133135	137161	8282	162164	156160	100100	176176	144144	236264	149149
ARZM05118_451	This study	NEA Floury	131133	137161	NA	162162	158160	100100	188190	144144	236242	135135
ARZM06050_453	This study	Tropical Lowland	115131	137161	8282	168168	160162	100102	180184	136138	234234	161161
ARZM06050_454	This study	admixed	111133	137137	8282	162162	150162	100102	178180	NA	NA	NA
ARZM06067_458	This study	NEA Floury	101123	139139	8282	162164	158160	100100	178188	140142	220236	155155
ARZM06067_459	This study	admixed	133135	137165	8282	166166	158160	100100	180192	140142	252256	157173
ARZM06067_460	This study	NEA Floury	NA	137161	8282	162162	158160	NA	180188	NA	254254	NA
ARZM06067_461	This study	admixed	101117	137137	8282	162162	160160	100100	180188	138138	220254	157157
ARZM06067_462	This study	NEA Floury	123131	137161	NA	162162	158160	100100	190190	130130	220254	NA
ARZM06067_493	This study	admixed	NA	137137	8282	NA	156160	100100	176176	138138	220220	155165
ARZM06067_494	This study	admixed	123133	161161	8282	162162	158160	100100	NA	138138	NA	175175
ARZM06002_463	This study	admixed	117135	137161	8282	160166	160162	100100	180184	138140	250250	125137
ARZM06002_464	This study	NEA Floury	119137	137161	NA	162162	158158	100100	184192	144144	256256	129135
ARZM06002_465	This study	NEA Floury	101135	137169	8282	162162	156162	100100	NA	138138	NA	NA
ARZM06076_468	This study	admixed	123123	137161	8282	164170	156160	100100	174190	140140	242260	NA
ARZM06076_469	This study	admixed	121129	137161	8282	166166	154160	100100	172172	138140	239242	163163
ARZM06076_470	This study	admixed	101123	137161	8282	170170	150160	100102	172176	NA	239242	145153
ARZM06076_471	This study	HM-US	117117	139161	NA	162170	158158	100110	176176	138138	248248	149155
ARZM06076_472	This study	Tropical Lowland	121129	137161	NA	166166	154160	100100	NA	138140	237242	NA
ARZM07094_473	This study	NEA Floury	117137	137161	8082	162166	NA	100100	186186	142142	248258	127175
ARZM07094_474	This study	admixed	117129	137161	8082	162168	156156	100100	186186	NA	236268	NA
ARZM07094_475	This study	admixed	121129	137161	8282	162162	150156	100100	168176	138142	246254	NA
ARZM07058_478	This study	admixed	111127	137137	8282	162162	156160	100104	NA	132140	240254	131131
ARZM07061_483	This study	admixed	101119	137139	8082	162162	156160	100100	NA	138140	234242	NA
ARZM07061_484	This study	NEA Floury	101101	139139	NA	162162	156158	100100	NA	138138	230242	131131
VAV6586_I1	Bracco et al. 2012	NEA Floury	117127	161161	8282	162164	156168	100100	182186	144142	236262	125125
VAV6586_I2	Bracco et al. 2012	NEA Floury	133117	161143	8282	162164	150150	100100	182186	140142	262254	127133
VAV6586_I3	Bracco et al. 2012	NEA Floury	131117	137143	8282	162164	160156	100100	186186	140142	242254	125125
VAV6586_I4	Bracco et al. 2012	NEA Floury	135117	161161	8282	162166	150168	100100	186186	140142	236236	115125
VAV6586_I5	Bracco et al. 2012	NEA Floury	131131	137161	8282	162164	160168	100100	186186	140142	236236	125125
VAV6586_II6	Bracco et al. 2012	NEA Floury	131131	161169	8282	166162	158158	100100	188188	140140	236272	115115
VAV6586_II7	Bracco et al. 2012	NEA Floury	131131	137161	8282	166162	158158	100100	188188	140140	236262	115131
VAV6586_II8	Bracco et al. 2012	NEA Floury	131137	161139	8282	162164	158156	100100	188188	140140	256272	NA
VAV6586_II9	Bracco et al. 2012	NEA Floury	131131	161139	8282	162166	158158	100100	172180	142130	236262	135135
VAV6586_II10	Bracco et al. 2012	NEA Floury	131137	161167	8282	162166	150156	100100	188190	140140	236262	131135
VAV6615_I11	Bracco et al. 2012	NEA Floury	131131	137137	8282	164164	158160	100100	178178	140146	236236	131131
VAV6615_I12	Bracco et al. 2012	NEA Floury	115131	137137	8282	164164	150160	100100	178172	144144	236236	133141
VAV6615_I13	Bracco et al. 2012	NEA Floury	131115	137137	8282	164164	150150	100100	178182	140144	236236	133141
VAV6615_I14	Bracco et al. 2012	NEA Floury	111115	137137	8282	164164	150150	100100	172182	140144	236236	131131
VAV6615_II15	Bracco et al. 2012	NEA Floury	117117	137137	8282	164164	150158	100100	172186	146144	236236	131131
VAV6615_II16	Bracco et al. 2012	admixed	111135	137137	8282	164164	160158	100100	172172	146144	234234	133133
VAV6615_II17	Bracco et al. 2012	NEA Floury	117117	137137	8282	164164	158150	100100	172186	146140	260260	131131
VAV6615_II18	Bracco et al. 2012	NEA Floury	117117	161161	8282	164164	156160	100100	172178	146144	260260	131131
VAV6615_III19	Bracco et al. 2012	NEA Floury	131131	137137	8080	164164	156156	100100	172172	140144	260260	131133
VAV6615_III20	Bracco et al. 2012	NEA Floury	131135	137137	8080	164162	158158	100100	172172	140144	260260	133133
VAV6615_III21	Bracco et al. 2012	NEA Floury	131135	137137	8080	162164	158156	100100	178178	144144	260260	133133
VAV6615_III22	Bracco et al. 2012	NEA Floury	131117	137137	8282	164164	158150	100100	178172	144146	260260	133133
VAV6615_IV23	Bracco et al. 2012	admixed	131131	137137	8282	164164	156156	100100	178178	140140	260260	115127
VAV6615_IV24	Bracco et al. 2012	admixed	131117	137137	8282	162164	156168	100100	178172	140130	254254	165165
VAV6615_IV25	Bracco et al. 2012	admixed	131131	137137	8080	164164	156156	100100	178178	140140	260260	165165
VAV6615_IV26	Bracco et al. 2012	NEA Floury	131131	137137	8282	164164	156160	100100	178178	146140	236260	127131
VAV6602_I27	Bracco et al. 2012	NEA Floury	117133	139161	8282	162162	156160	100100	172172	144144	220260	127133
VAV6602_I28	Bracco et al. 2012	NEA Floury	133101	161161	8282	162164	158160	100100	178178	144144	262262	135135
VAV6602_I29	Bracco et al. 2012	NEA Floury	133131	161161	8282	162162	160160	100100	178180	144140	220254	125125
VAV6602_I30	Bracco et al. 2012	NEA Floury	133133	139139	8282	162162	160160	100104	178186	144140	236236	125125
VAV6602_II31	Bracco et al. 2012	NEA Floury	131131	137137	8282	162162	150150	100100	188178	142142	262262	133133
VAV6602_II33	Bracco et al. 2012	NEA Floury	117117	161161	8282	162164	158158	100100	188178	140144	254254	133133
VAV6602_II34	Bracco et al. 2012	NEA Floury	NA	137137	8282	162162	150150	100104	178178	144142	234262	127127
VAV6602_III35	Bracco et al. 2012	NEA Floury	117131	137161	8282	162162	160158	100104	184186	144130	NA	127115
VAV6602_III36	Bracco et al. 2012	NEA Floury	133133	137137	8282	162162	160158	100104	178184	144130	236254	127115
VAV6602_III37	Bracco et al. 2012	NEA Floury	131131	137137	8282	NA	158150	100104	186186	140142	236254	127127
VAV6602_III38	Bracco et al. 2012	NEA Floury	133133	137137	8282	162164	158150	100104	184184	130140	236236	127131
VAV6602_IV39	Bracco et al. 2012	NEA Floury	131117	139139	8282	162166	158158	100104	178180	142142	236236	127127
VAV6602_IV40	Bracco et al. 2012	NEA Floury	131117	137139	8282	166166	156150	100100	178182	142144	260260	131131
VAV6602_IV41	Bracco et al. 2012	NEA Floury	117117	137139	8282	166166	150160	100100	178178	NA	236236	161161
VAV6602_IV42	Bracco et al. 2012	NEA Floury	117117	137137	8282	162166	158150	100104	178178	NA	236236	NA
VAV6599/6587_I43	Bracco et al. 2012	NEA Floury	135127	137137	8282	164166	156156	100100	180182	142142	236256	133137
VAV6599/6587_I44	Bracco et al. 2012	NEA Floury	135127	137139	8282	164166	150160	100100	188188	144142	242256	133115
VAV6599/6587_I45	Bracco et al. 2012	NEA Floury	127117	139139	8282	164164	156160	100100	180184	144142	236260	133139
VAV6599/6587_I46	Bracco et al. 2012	NEA Floury	131135	139139	8282	164164	156150	100100	180176	142142	242260	127127
VAV6599/6587_I47	Bracco et al. 2012	NEA Floury	131127	137139	8282	162162	156150	100100	178180	142142	242256	133127
VAV6599/6587_II48	Bracco et al. 2012	NEA Floury	117117	167137	8282	166166	158160	100100	180180	140142	236242	115133
VAV6599/6587_II49	Bracco et al. 2012	NEA Floury	135131	161161	8282	164164	160160	100100	186186	144144	242242	115133
VAV6599/6587_II50	Bracco et al. 2012	NEA Floury	127117	137139	8282	162162	160150	100100	180180	142144	242256	115115
VAV6599/6587_II51	Bracco et al. 2012	NEA Floury	131137	167167	8282	162166	158160	100100	180180	144144	236236	115115
VAV6599/6587_II52	Bracco et al. 2012	NEA Floury	137137	137137	8282	166166	158158	100100	186186	144144	236236	115115
VAV6599/6587_III53	Bracco et al. 2012	NEA Floury	131131	161161	8282	162162	158158	100100	178178	144140	236256	131131
VAV6599/6587_III54	Bracco et al. 2012	NEA Floury	131131	137137	8282	164164	158158	100100	172172	144144	236236	NA
VAV6599/6587_III55	Bracco et al. 2012	NEA Floury	131131	137137	8282	162162	158160	100100	172172	144144	236236	NA
VAV6599/6587_III56	Bracco et al. 2012	NEA Floury	131131	161161	8282	162164	158150	100100	178184	144144	236239	131131
VAV6599/6587_IV57	Bracco et al. 2012	NEA Floury	133133	161161	8282	162164	158158	100104	188188	144142	256256	115115
VAV6599/6587_IV58	Bracco et al. 2012	NEA Floury	131131	137161	8282	164164	160160	100104	184184	130142	236239	NA
VAV6599/6587_IV59	Bracco et al. 2012	NEA Floury	133135	161161	8282	164164	158158	100100	188188	142144	256256	NA
VAV6599/6587_IV60	Bracco et al. 2012	NEA Floury	133135	161137	8282	164164	158158	100100	180186	140146	256256	115115
VAV6599/6587_V61	Bracco et al. 2012	NEA Floury	131131	161161	8282	164164	158160	100104	184184	144146	236236	125125
VAV6599/6587_V62	Bracco et al. 2012	NEA Floury	131121	137161	8282	164164	158160	100100	182184	144140	236236	115115
VAV6599/6587_V63	Bracco et al. 2012	NEA Floury	103135	137161	8282	164164	156158	100100	182186	144144	236236	115115
VAV6599/6587_V64	Bracco et al. 2012	NEA Floury	131131	161161	8282	164164	158158	100104	184184	144144	236236	115115
VAV6599/6587_VI65	Bracco et al. 2012	NEA Floury	131135	137161	8282	164164	158160	100100	184188	144130	236236	125125
VAV6599/6587_VI66	Bracco et al. 2012	NEA Floury	131135	139161	8282	166166	158156	100100	188188	130130	236254	133133
VAV6599/6587_VI67	Bracco et al. 2012	NEA Floury	131133	161161	8282	164164	158156	100100	176184	140130	236236	127131
VAV6599/6587_VI68	Bracco et al. 2012	NEA Floury	133133	139139	8282	164164	158160	100100	176184	144140	236254	115115
VAV6599/6587_VII69	Bracco et al. 2012	NEA Floury	131131	161161	8282	162166	156156	100100	180180	144130	236236	127115
VAV6599/6587_VII70	Bracco et al. 2012	NEA Floury	131117	161161	8282	162166	158160	100100	184184	130142	236254	127127
VAV6599/6587_VII71	Bracco et al. 2012	admixed	131133	161161	8282	164164	156158	100106	180188	130130	239256	113113
VAV6599/6587_VII72	Bracco et al. 2012	NEA Floury	117117	161161	8282	162162	156160	100100	174174	130142	254254	127127
VAV6610_I73	Bracco et al. 2012	NEA Floury	133133	169169	8282	162162	158154	100100	178186	140140	254254	127127
VAV6610_I74	Bracco et al. 2012	NEA Floury	131119	137137	8282	162162	158158	100104	184184	134144	254254	127127
VAV6610_I75	Bracco et al. 2012	NEA Floury	101131	137137	8282	164164	160158	100100	184184	130130	236236	115115
VAV6610_I76	Bracco et al. 2012	NEA Floury	133133	169169	8080	162162	156158	100100	176186	144130	236236	115115
VAV6610_II77	Bracco et al. 2012	NEA Floury	131131	137137	8282	162162	158150	100100	184190	140142	254260	135135
VAV6610_II78	Bracco et al. 2012	NEA Floury	101129	137137	8282	164162	158158	100100	176188	142144	236236	161161
VAV6610_II79	Bracco et al. 2012	NEA Floury	129131	137137	8282	162162	168150	100106	184186	142142	236262	135135
VAV6610_II80	Bracco et al. 2012	NEA Floury	101137	167167	8282	164164	158154	100100	186186	142142	236236	137143
VAV6610_III81	Bracco et al. 2012	NEA Floury	117131	139139	8282	162162	156156	100100	182186	142144	236236	137143
VAV6610_III82	Bracco et al. 2012	NEA Floury	117117	137167	8080	162162	158158	100100	180180	144144	254254	143143
VAV6610_III83	Bracco et al. 2012	NEA Floury	117101	137137	8080	162162	158160	100100	180180	144144	NA	161161
VAV6610_III84	Bracco et al. 2012	NEA Floury	131101	139169	8282	162162	158160	100100	182184	144130	254254	161161
VAV6610_IV85	Bracco et al. 2012	NEA Floury	127137	161161	8282	162162	160150	100100	172190	138144	236256	125125
VAV6610_IV86	Bracco et al. 2012	NEA Floury	131119	137137	8282	162162	158160	100104	186190	144130	254254	125125
VAV6610_IV87	Bracco et al. 2012	NEA Floury	131131	137137	8282	162162	160150	100100	186186	144140	254254	125125
VAV6610_IV88	Bracco et al. 2012	NEA Floury	131119	137137	8282	162166	156150	100100	184184	140140	236236	115127
VAV6610_V89	Bracco et al. 2012	NEA Floury	117117	139139	8282	162164	156158	100100	184180	144144	236254	127127
VAV6610_V90	Bracco et al. 2012	NEA Floury	131129	137137	8282	162164	160150	100104	182186	130130	236254	151139
VAV6610_V91	Bracco et al. 2012	NEA Floury	131131	137139	8282	162162	156158	100100	172184	140144	236236	NA
VAV6610_V92	Bracco et al. 2012	NEA Floury	131131	139139	8282	164164	156156	100104	182182	130130	236254	139145
VAV6592_I93	Bracco et al. 2012	NEA Floury	115117	143137	8282	NA	156156	100100	186186	142146	262262	115127
VAV6592_I94	Bracco et al. 2012	NEA Floury	117133	143139	8282	NA	156156	100100	186186	142144	254234	115127
VAV6592_I95	Bracco et al. 2012	NEA Floury	NA	159159	8282	162162	156156	100100	186186	142142	262262	115127
VAV6592_I96	Bracco et al. 2012	NEA Floury	115117	139143	8282	162162	156156	100100	186186	142142	254254	115127
VAV6592_II97	Bracco et al. 2012	NEA Floury	115113	137143	8282	162162	156156	100100	186186	130142	260260	115129
VAV6592_II98	Bracco et al. 2012	NEA Floury	117117	161137	8282	166166	156156	100100	172172	130144	254254	115115
VAV6592_II99	Bracco et al. 2012	NEA Floury	117117	137137	8282	162162	156160	100100	172172	144144	NA	115115
VAV6592_II100	Bracco et al. 2012	NEA Floury	117135	137137	8282	162162	156160	100100	172186	142130	NA	115115
VAV6592_III101	Bracco et al. 2012	NEA Floury	115133	143161	8282	166166	150150	100100	172172	144144	242230	155155
VAV6592_III102	Bracco et al. 2012	NEA Floury	113115	143161	8282	166166	150160	100100	172186	144144	230230	NA
VAV6592_III103	Bracco et al. 2012	NEA Floury	115113	143161	8282	166166	156150	100100	172186	144144	230258	NA
VAV6592_III104	Bracco et al. 2012	NEA Floury	113133	139161	8282	166166	150156	100100	182182	144144	242242	135135
VAV6592_IV105	Bracco et al. 2012	NEA Floury	117133	143139	8282	162162	156156	100100	172186	130130	254254	115129
VAV6592_IV106	Bracco et al. 2012	NEA Floury	113133	139139	8282	162162	160160	100100	186186	130130	230230	147155
VAV6592_IV107	Bracco et al. 2012	NEA Floury	113113	139143	8282	166166	156156	100100	180186	142130	254262	147155
VAV6592_IV108	Bracco et al. 2012	NEA Floury	113113	139143	8282	164162	156156	100100	172190	130130	254262	147159
VAV6595_I109	Bracco et al. 2012	NEA Floury	117117	137143	8282	162166	158160	100100	186186	144142	252252	131131
VAV6595_I110	Bracco et al. 2012	NEA Floury	117131	139143	8080	162166	158150	100100	172184	142142	256256	127133
VAV6595_I111	Bracco et al. 2012	NEA Floury	117133	143161	8282	162162	158158	100100	184190	142142	262262	115115
VAV6595_I112	Bracco et al. 2012	NEA Floury	117119	139161	8282	162166	158158	100104	184190	144144	239254	127127
VAV6595_II113	Bracco et al. 2012	NEA Floury	117135	137137	8282	162166	160160	100100	186188	142144	254254	127133
VAV6595_II114	Bracco et al. 2012	NEA Floury	117131	139139	8282	160162	160150	100100	188192	NA	239254	131131
VAV6595_II115	Bracco et al. 2012	NEA Floury	117117	139139	8282	162162	160160	100100	186186	142144	254254	129137
VAV6595_II116	Bracco et al. 2012	NEA Floury	131131	137137	8282	160160	158150	100100	188192	144144	236254	127127
VAV6617_I117	Bracco et al. 2012	NEA Floury	131131	137137	8282	164164	150150	100100	180184	144130	220220	127129
VAV6617_I118	Bracco et al. 2012	NEA Floury	127131	137137	8282	162160	150150	100104	182186	144134	242256	129133
VAV6617_I119	Bracco et al. 2012	NEA Floury	131131	137161	8282	162166	150150	100104	182186	130130	242242	127137
VAV6617_I120	Bracco et al. 2012	NEA Floury	117133	137143	8282	160164	156160	100100	182186	146146	242242	125131
VAV6617_I121	Bracco et al. 2012	NEA Floury	131131	137143	8282	162166	150150	100100	180186	130142	256256	127131
VAV6617_II122	Bracco et al. 2012	NEA Floury	131131	137137	8282	166166	150150	100100	182188	130144	236236	119119
VAV6617_II123	Bracco et al. 2012	NEA Floury	131131	137137	8282	166166	150160	100100	178186	130144	236242	125129
VAV6617_II124	Bracco et al. 2012	NEA Floury	131135	139139	8282	162168	150160	100100	180180	130146	242242	125125
VAV6617_II125	Bracco et al. 2012	NEA Floury	131135	139139	8282	162162	150150	100100	178188	146146	242254	129133
VAV6617_II126	Bracco et al. 2012	NEA Floury	131135	139139	8282	162162	160160	100100	178188	146146	260260	125125
VAV6601_I127	Bracco et al. 2012	NEA Floury	101137	161167	8282	162162	156156	100100	180180	144144	236254	NA
VAV6601_I128	Bracco et al. 2012	NEA Floury	117137	137137	8282	166166	156156	100100	180180	144144	236250	NA
VAV6601_I129	Bracco et al. 2012	admixed	129131	137137	8282	164164	156156	100100	178182	142142	248248	115115
VAV6601_I130	Bracco et al. 2012	NEA Floury	117137	139139	8282	164164	158158	100100	180186	144144	236250	115115
VAV6601_II131	Bracco et al. 2012	NEA Floury	131131	161169	8282	164164	150156	100100	172180	142144	220252	115115
VAV6601_II132	Bracco et al. 2012	NEA Floury	131131	139139	8282	164164	160160	100100	180180	144142	254254	115133
VAV6601_II133	Bracco et al. 2012	NEA Floury	117131	137137	8282	166166	160160	100106	178184	144144	236254	161161
VAV6601_II134	Bracco et al. 2012	NEA Floury	117131	143169	8282	164162	156156	100100	180180	144144	236254	115135
VAV6601_III135	Bracco et al. 2012	NEA Floury	131137	137143	8282	162162	156150	100100	184184	142130	256256	133137
VAV6601_III136	Bracco et al. 2012	NEA Floury	131137	139143	8282	164166	150150	100100	184184	142142	220254	133137
VAV6601_III137	Bracco et al. 2012	NEA Floury	117135	137137	8282	162162	150158	100100	184184	142142	220236	115137
VAV6601_III138	Bracco et al. 2012	admixed	131135	137139	8282	164164	150150	100100	184184	NA	220220	115133
VAV6601_IV139	Bracco et al. 2012	NEA Floury	117131	137137	8282	164166	154160	100100	184184	144144	236236	137137
VAV6601_IV140	Bracco et al. 2012	NEA Floury	117131	139161	8282	164164	150150	100100	184184	130144	230248	137137
VAV6601_IV141	Bracco et al. 2012	NEA Floury	NA	161167	8282	166166	160160	100100	182182	144144	236254	133133
VAV6601_IV142	Bracco et al. 2012	NEA Floury	117121	137137	8282	166166	156160	100100	184184	144144	236236	133133
VAV6594/6589_I143	Bracco et al. 2012	NEA Floury	117133	139161	8282	166166	156160	100100	184184	144144	236252	119129
VAV6594/6589_I144	Bracco et al. 2012	NEA Floury	117133	139139	8282	164164	150160	100100	182184	144144	236236	127131
VAV6594/6589_I145	Bracco et al. 2012	NEA Floury	117133	139139	8282	162162	156160	100106	180190	144140	236236	121135
VAV6594/6589_I146	Bracco et al. 2012	NEA Floury	117133	139139	8282	164164	156156	100100	184182	146146	236236	131133
VAV6594/6589_I147	Bracco et al. 2012	NEA Floury	117133	161161	8282	162164	150160	100106	184184	146146	236236	131135
VAV6594/6589_II148	Bracco et al. 2012	NEA Floury	117117	161139	8282	162162	156156	100100	184186	146140	236236	131133
VAV6594/6589_II149	Bracco et al. 2012	NEA Floury	117117	139139	8282	164168	150150	100100	184184	144144	220236	119119
VAV6594/6589_II150	Bracco et al. 2012	NEA Floury	133133	139139	8282	162164	150150	100106	182182	140140	236254	119119
VAV6594/6589_II151	Bracco et al. 2012	NEA Floury	133133	139139	8282	164162	150150	100100	182184	140146	236242	127127
VAV6594/6589_II152	Bracco et al. 2012	NEA Floury	117133	161139	8282	164162	150150	100106	180184	146146	236236	125135
VAV6594/6589_III153	Bracco et al. 2012	NEA Floury	131137	161143	8282	162162	160150	100100	188190	130144	254254	127127
VAV6594/6589_III154	Bracco et al. 2012	NEA Floury	129137	161161	8282	162162	158158	100100	178178	140144	254254	127133
VAV6594/6589_III155	Bracco et al. 2012	NEA Floury	117137	139169	8282	162162	160160	100100	180190	144144	254264	115115
VAV6594/6589_III156	Bracco et al. 2012	NEA Floury	127137	169161	8282	162162	158158	100100	178178	144144	254254	NA
VAV6594/6589_III157	Bracco et al. 2012	NEA Floury	127131	161137	8282	162162	150160	100100	188190	142144	236254	125125
VAV6594/6589_III158	Bracco et al. 2012	NEA Floury	129137	137161	8080	162162	150150	100100	184190	144142	254260	125125
VAV6594/6589_III159	Bracco et al. 2012	NEA Floury	127127	169169	8282	162164	158158	100100	172180	144142	254262	135135
VAV6594/6589_III160	Bracco et al. 2012	NEA Floury	127127	161169	8282	164164	158158	100100	180190	144144	254254	125125
VAV6594/6589_III161	Bracco et al. 2012	NEA Floury	137137	161161	8282	164164	158158	100100	180190	144144	254254	115115
VAV6594/6589_III162	Bracco et al. 2012	NEA Floury	127137	169169	8282	164164	160160	100100	172180	144144	236254	115133
VAV6604_I163	Bracco et al. 2012	NEA Floury	117137	139139	8282	162162	150150	100100	184188	140140	236236	115115
VAV6604_I164	Bracco et al. 2012	NEA Floury	117131	139139	8282	162162	150150	100100	180190	130140	236252	115127
VAV6604_I165	Bracco et al. 2012	NEA Floury	117127	137139	8282	162162	150150	100100	NA	130144	236252	115115
VAV6604_I166	Bracco et al. 2012	NEA Floury	119129	161161	8282	162162	158158	100100	178184	140144	236254	NA
VAV6604_II167	Bracco et al. 2012	NEA Floury	117131	NA	8282	162162	160160	100100	180180	142142	236258	115115
VAV6604_II168	Bracco et al. 2012	NEA Floury	117127	NA	8080	166166	150158	100106	180180	142142	254260	115115
VAV6604_II169	Bracco et al. 2012	NEA Floury	117117	139139	8280	162162	158158	100100	178184	140130	236262	125137
VAV6604_II170	Bracco et al. 2012	NEA Floury	117135	NA	8080	162162	156160	100100	172178	130142	236236	127135
VAV6604_III171	Bracco et al. 2012	NEA Floury	117131	137161	8282	164160	156160	100100	176182	144144	230254	127127
VAV6604_III172	Bracco et al. 2012	NEA Floury	117131	137161	8282	160160	156156	100100	184190	130142	252258	127127
VAV6604_III173	Bracco et al. 2012	NEA Floury	117117	161139	8282	162166	156156	100100	186190	142142	236236	127127
VAV6604_III174	Bracco et al. 2012	NEA Floury	117101	161169	8282	160166	156160	100100	NA	142142	258258	NA
VAV6597_I175	Bracco et al. 2012	NEA Floury	131133	161167	8282	162162	150156	100100	184190	NA	262262	119119
VAV6597_I176	Bracco et al. 2012	NEA Floury	119131	139161	8282	162162	160150	100100	172172	144144	254254	115115
VAV6597_I177	Bracco et al. 2012	NEA Floury	119131	161161	8282	162162	150160	100100	184184	144144	262262	127127
VAV6597_I178	Bracco et al. 2012	NEA Floury	119131	139161	8080	164164	160156	100100	178178	144144	236254	127127
VAV6597_I179	Bracco et al. 2012	NEA Floury	131133	161139	8282	164164	160150	100100	172172	144144	254262	127137
VAV6597_I180	Bracco et al. 2012	NEA Floury	117119	161139	8080	164164	156156	100100	172186	144144	254262	115127
VAV6597_I181	Bracco et al. 2012	NEA Floury	117133	137137	8080	164164	150150	100100	184190	144144	254262	127127
VAV6597_I182	Bracco et al. 2012	NEA Floury	117133	161169	8282	164164	160156	100100	172190	144144	256262	127137
VAV6597_I183	Bracco et al. 2012	NEA Floury	117133	161161	8282	164164	156156	100100	172178	144144	254254	127127
VAV6597_I184	Bracco et al. 2012	NEA Floury	133133	137137	8282	164164	156160	100100	172172	144144	262262	127127
VAV6597_I185	Bracco et al. 2012	NEA Floury	117119	NA	8282	164164	156160	100100	182190	144144	236262	125135
VAV6597_I186	Bracco et al. 2012	NEA Floury	119131	161161	8282	164164	156150	100100	172190	144144	254262	127127
VAV6597_I187	Bracco et al. 2012	NEA Floury	131133	161137	8082	162162	160150	100100	172172	144144	256262	127137
VAV6597_I188	Bracco et al. 2012	NEA Floury	117133	137169	8282	162162	160160	100100	172172	144144	254254	127131
VAV6597_I189	Bracco et al. 2012	NEA Floury	117133	161137	8282	162166	156156	100100	172172	144144	254254	127127
VAV6597_I190	Bracco et al. 2012	NEA Floury	117133	169161	8282	162162	156160	100100	172190	144144	254254	127127
VAV6597_I191	Bracco et al. 2012	NEA Floury	119119	137161	8082	164164	150156	100100	172172	NA	254254	127127
VAV6597_I192	Bracco et al. 2012	NEA Floury	133133	161161	8282	162162	156150	100100	172172	144144	254254	127127
VAV6597_I193	Bracco et al. 2012	NEA Floury	119131	161137	8082	162162	160150	100100	172184	144144	262262	127137
VAV6597_I194	Bracco et al. 2012	NEA Floury	129133	161169	8082	162162	156150	100100	172172	144144	254262	127127
VAV6585_I195	Bracco et al. 2012	NEA Floury	117117	161167	8282	164164	158158	100100	178186	140140	258258	115115
VAV6585_I196	Bracco et al. 2012	NEA Floury	117137	161137	8282	166166	158156	100100	178180	140140	260272	119119
VAV6585_I197	Bracco et al. 2012	NEA Floury	117131	167167	8282	162166	156156	100100	178186	142142	242242	127133
VAV6585_I198	Bracco et al. 2012	NEA Floury	117117	167137	8282	164164	156156	100100	178190	142142	260260	127127
VAV6585_I199	Bracco et al. 2012	admixed	117133	137137	8282	166166	150156	100100	178178	142142	258272	115115
VAV6585_I200	Bracco et al. 2012	NEA Floury	117137	139167	8082	164164	156156	100100	172178	142142	242242	115115
VAV6585_I201	Bracco et al. 2012	NEA Floury	117117	137167	8282	162162	150156	100100	180180	142142	272272	115115
VAV6585_I202	Bracco et al. 2012	NEA Floury	117131	167137	8282	162162	156160	100100	186186	130140	236236	115115
VAV6585_I204	Bracco et al. 2012	NEA Floury	117117	161167	8282	164164	156158	100100	172186	140140	260272	127127
VAV6585_II205	Bracco et al. 2012	NEA Floury	117117	143143	8282	162162	162162	100100	172184	140140	236236	115115
VAV6585_II206	Bracco et al. 2012	NEA Floury	115127	161161	8282	164164	158158	100100	180188	140144	236236	127139
VAV6585_II207	Bracco et al. 2012	NEA Floury	133137	169137	8282	166166	156160	100100	178178	142130	258258	115125
VAV6585_II208	Bracco et al. 2012	NEA Floury	117137	NA	8282	166166	156150	100100	160160	140144	242242	135141
VAV6585_II209	Bracco et al. 2012	NEA Floury	117137	137137	8282	162162	156160	100100	180190	140144	262262	125125
VAV6585_II210	Bracco et al. 2012	admixed	131137	NA	8282	160160	156150	100100	180180	142142	242242	125125
VAV6585_II211	Bracco et al. 2012	NEA Floury	123137	137137	8282	164164	156160	100100	172172	144146	236262	127147
VAV6585_II212	Bracco et al. 2012	NEA Floury	117133	161137	8282	162162	156156	100100	188190	144144	242242	127127
VAV6585_II213	Bracco et al. 2012	NEA Floury	117117	137137	8282	166166	160160	100100	178178	NA	272272	127127
VAV6585_II214	Bracco et al. 2012	NEA Floury	117117	137137	8282	162162	156156	100100	180180	NA	242272	127127
VAV6616/6621_I235	Bracco et al. 2012	NEA Floury	131131	137137	8282	164164	160160	NA	186186	140142	236254	139139
VAV6616/6621_I236	Bracco et al. 2012	NEA Floury	131131	137141	8282	164164	160154	100100	184188	130144	236256	NA
VAV6616/6621_I237	Bracco et al. 2012	NEA Floury	NA	137137	8282	162164	150160	100100	188188	NA	236236	NA
VAV6616/6621_I238	Bracco et al. 2012	NEA Floury	131131	137137	8282	162164	160160	104104	186186	140144	236236	125125
VAV6616/6621_I239	Bracco et al. 2012	NEA Floury	131137	141141	8282	162164	154158	100100	186186	NA	236254	131131
VAV6616/6621_II240	Bracco et al. 2012	NEA Floury	131131	137137	8282	162162	158160	100100	184184	NA	236258	127127
VAV6616/6621_II241	Bracco et al. 2012	admixed	117129	137137	8282	162166	156160	100100	184184	130142	236254	153153
VAV6616/6621_II242	Bracco et al. 2012	admixed	121129	NA	8282	162162	156160	100100	184186	NA	240250	129129
VAV6616/6621_II243	Bracco et al. 2012	admixed	129129	137137	8080	162166	158160	100100	180184	NA	256256	145145
VAV6616/6621_II244	Bracco et al. 2012	NEA Floury	127131	137137	8282	162162	158160	100100	184184	144144	237256	157157
VAV6616/6621_III245	Bracco et al. 2012	Tropical Lowland	127135	137161	8080	162162	158164	100102	172188	138138	237237	139139
VAV6616/6621_III246	Bracco et al. 2012	NEA Floury	127131	137137	8282	162162	156156	100104	180186	130142	236236	NA
VAV6616/6621_III247	Bracco et al. 2012	NEA Floury	129129	137141	8282	162164	158158	100100	178188	130140	236236	115115
VAV6616/6621_III248	Bracco et al. 2012	NEA Floury	115131	137141	8282	162164	158160	100100	180180	130140	236258	115115
VAV6616/6621_III249	Bracco et al. 2012	NEA Floury	131131	137137	8282	162162	158158	100100	180180	140140	236236	115115
VAV6616/6621_IV250	Bracco et al. 2012	NEA Floury	117127	141141	8282	164164	150156	100100	180186	142142	258258	127127
VAV6616/6621_IV251	Bracco et al. 2012	NEA Floury	117127	137161	8082	164164	158158	100100	172186	NA	260260	NA
VAV6616/6621_IV252	Bracco et al. 2012	NEA Floury	127131	137137	8282	164164	NA	100104	180186	NA	236258	127127
VAV6616/6621_IV253	Bracco et al. 2012	Tropical Lowland	103117	137161	8282	166166	156158	102102	184188	140140	237242	135169
VAV6616/6621_IV254	Bracco et al. 2012	NEA Floury	127133	137137	8282	164166	150158	100104	180186	144144	236254	131131
VAV6596_I48p	Bracco et al. 2012	NEA Popcorn	127133	137137	8484	158164	150156	100100	178178	140140	220254	115115
VAV6596_I50p	Bracco et al. 2012	NEA Popcorn	127133	137137	8484	158164	150160	100100	178178	140140	220250	115115
VAV6596_I51p	Bracco et al. 2012	NEA Popcorn	127133	137137	8484	158164	160156	100100	178178	140140	250254	115115
VAV6596_I52p	Bracco et al. 2012	NEA Popcorn	133133	137137	8484	158164	150156	100100	178178	140140	220254	115115
VAV6596_I53p	Bracco et al. 2012	NEA Popcorn	127133	137137	8484	158164	150150	100100	178178	140140	220250	115115
VAV6596_II36p	Bracco et al. 2012	NEA Popcorn	127127	137137	8484	156164	150160	100100	178178	140140	250254	115115
VAV6596_II37p	Bracco et al. 2012	NEA Popcorn	127127	137137	8284	156156	158160	100100	178182	140140	220254	115115
VAV6596_II38p	Bracco et al. 2012	NEA Popcorn	127133	137137	8484	164164	150160	100100	178182	140140	220250	115115
VAV6596_II39p	Bracco et al. 2012	NEA Popcorn	127127	137137	8484	156156	150160	100100	178178	140140	254254	115115
VAV6596_II41p	Bracco et al. 2012	NEA Popcorn	127127	137137	8284	156164	160156	100100	178178	140140	220220	115115
VAV6596_III15p	Bracco et al. 2012	NEA Popcorn	127127	137137	8284	164164	150160	100100	178182	140140	250250	115115
VAV6596_III18p	Bracco et al. 2012	NEA Popcorn	127133	137137	8284	156164	150160	100100	178182	140140	250250	115115
VAV6596_III21p	Bracco et al. 2012	NEA Popcorn	127133	137137	8484	156164	150160	100100	178182	140140	250250	115115
VAV6596_III28p	Bracco et al. 2012	NEA Popcorn	127127	137137	8484	164164	150160	100100	178178	140140	220250	NA
VAV6596_III33p	Bracco et al. 2012	NEA Popcorn	127133	137137	8284	156156	150160	100100	178178	140140	250250	115115
VAV6596_IV1p	Bracco et al. 2012	NEA Popcorn	127127	137137	8484	164164	158160	100100	178178	140140	220254	115115
VAV6596_IV2p	Bracco et al. 2012	NEA Popcorn	127127	137137	8484	156164	150160	100100	178178	140140	254254	115115
VAV6596_IV3p	Bracco et al. 2012	NEA Popcorn	127127	137137	8484	158164	156160	100100	178178	140140	254254	115115
VAV6596_IV4p	Bracco et al. 2012	NEA Popcorn	127127	137137	8484	158164	150150	100100	178178	140140	250250	115115
VAV6596_IV5p	Bracco et al. 2012	NEA Popcorn	127127	137137	8484	164164	150150	100100	178178	140140	254254	115115
VAV6605_I78p	Bracco et al. 2012	NEA Popcorn	127119	137137	84106	164164	158158	100100	178178	140140	242242	115115
VAV6605_I79p	Bracco et al. 2012	NEA Popcorn	127127	137137	8484	164164	150160	100100	178178	140140	220250	115115
VAV6605_I80p	Bracco et al. 2012	admixed	127127	137137	8484	164170	158160	100100	178178	124142	236236	NA
VAV6605_I82p	Bracco et al. 2012	admixed	127127	137137	8484	164164	158158	100100	172188	NA	236242	115147
VAV6605_I83p	Bracco et al. 2012	admixed	127131	137137	106106	164164	158156	100100	178178	124124	236236	115115
VAV6605_II89p	Bracco et al. 2012	admixed	127127	137137	8484	164164	158158	100100	188188	124124	236236	115115
VAV6605_II91p	Bracco et al. 2012	admixed	115115	137137	84106	164170	156160	100100	178188	140140	236236	115147
VAV6605_II94p	Bracco et al. 2012	admixed	119129	137137	84106	164170	158156	100100	178188	140140	236236	115115
VAV6605_II95p	Bracco et al. 2012	NEA Popcorn	119133	137137	8484	170170	158156	100100	178178	140140	236236	NA
VAV6605_II96p	Bracco et al. 2012	admixed	117127	137137	8284	164164	158156	100100	180180	140140	236236	115115
VAV6605_III97p	Bracco et al. 2012	NEA Popcorn	127131	137137	8284	164170	NA	100100	178178	140140	236254	115115
VAV6605_III98p	Bracco et al. 2012	admixed	117133	137137	8484	164164	158158	100100	178188	140140	236236	115147
VAV6605_III99p	Bracco et al. 2012	admixed	117133	137137	8484	164170	158158	100100	178178	140140	236236	115147
VAV6605_III100p	Bracco et al. 2012	NEA Popcorn	127127	137137	84106	164160	158156	100100	178178	140140	236236	115115
VAV6605_III103p	Bracco et al. 2012	admixed	119131	137137	8484	164164	158156	100100	178188	140140	236236	115147
VAV6605_IV113p	Bracco et al. 2012	NEA Popcorn	127127	137137	84106	164164	158156	100100	178178	140140	236254	115115
VAV6605_IV114p	Bracco et al. 2012	admixed	131131	137137	84106	164170	158156	100100	178178	140140	236242	115115
VAV6605_IV115p	Bracco et al. 2012	NEA Popcorn	127127	137137	82106	164164	158156	100100	178188	140140	236254	115115
VAV6605_IV116p	Bracco et al. 2012	NEA Popcorn	127131	137137	8484	160170	158156	100100	178188	140140	236236	115115
VAV6605_IV117p	Bracco et al. 2012	NEA Popcorn	127117	137137	8484	164164	158158	100100	178188	140140	236254	115115
VAV6618_I133p	Bracco et al. 2012	NEA Popcorn	133135	137137	8284	164164	150150	100100	178182	140140	250250	115115
VAV6618_I134p	Bracco et al. 2012	NEA Popcorn	133135	137137	8484	156164	150150	100100	178182	140140	250250	115115
VAV6618_I135p	Bracco et al. 2012	NEA Popcorn	127135	137137	8284	164164	150150	100100	178182	140140	242250	115115
VAV6618_I136p	Bracco et al. 2012	NEA Popcorn	133135	137137	8284	164164	150150	100100	178182	140140	250250	115115
VAV6618_I137p	Bracco et al. 2012	NEA Popcorn	135135	137137	8284	164164	150150	100100	178178	140140	250250	115115
VAV6618_II144p	Bracco et al. 2012	NEA Popcorn	133135	137137	8284	164164	150160	100100	178178	140140	242250	NA
VAV6618_II145p	Bracco et al. 2012	NEA Popcorn	133135	137137	8284	156156	150150	100100	178178	140140	250250	115115
VAV6618_II146p	Bracco et al. 2012	NEA Popcorn	133135	137137	8484	164164	150160	100100	178178	140140	242250	115115
VAV6618_II147p	Bracco et al. 2012	NEA Popcorn	127135	137137	8284	156164	150160	100100	178182	140140	250250	115115
VAV6618_II148p	Bracco et al. 2012	NEA Popcorn	127135	137137	8284	164164	150160	100100	178178	140140	250250	115115
VAV6618_III158p	Bracco et al. 2012	NEA Popcorn	127135	137137	8284	164164	150150	100100	178182	140140	250250	115115
VAV6618_III159p	Bracco et al. 2012	NEA Popcorn	133135	137137	8282	164164	150150	100100	178182	140140	250250	115115
VAV6618_III165p	Bracco et al. 2012	NEA Popcorn	133135	137137	8484	164164	150150	100100	178178	140140	250250	115115
VAV6618_III170p	Bracco et al. 2012	NEA Popcorn	133135	137137	8484	164164	150150	100100	178182	140140	250250	115115
VAV6618_III171p	Bracco et al. 2012	NEA Popcorn	133135	137137	8284	164164	150150	100100	178182	140140	250250	115115
VAV6618_IV172p	Bracco et al. 2012	NEA Popcorn	133135	137137	8484	164164	150150	100100	178182	140140	250254	115115
VAV6618_IV173p	Bracco et al. 2012	NEA Popcorn	133135	137137	8484	164164	150150	100100	178182	140140	254254	115115
VAV6618_IV174p	Bracco et al. 2012	NEA Popcorn	133135	137137	8484	164164	150150	100100	178182	140140	250254	115115
VAV6618_IV175p	Bracco et al. 2012	NEA Popcorn	133135	137137	8282	164164	150150	100100	178182	140140	250250	115115
VAV6618_IV176p	Bracco et al. 2012	NEA Popcorn	133135	137137	8284	164164	150150	100100	178182	140140	250254	115115
VAV6618_V189p	Bracco et al. 2012	NEA Popcorn	133135	137137	8484	164164	150150	100100	178182	140140	250250	115115
VAV6618_V195p	Bracco et al. 2012	NEA Popcorn	127135	137137	8282	164164	150150	100100	178178	140140	250250	115115
VAV6618_V196p	Bracco et al. 2012	NEA Popcorn	127133	137137	8082	164164	150150	100100	178182	140140	250250	115115
VAV6618_V197p	Bracco et al. 2012	NEA Popcorn	133135	137137	8484	156164	150150	100100	182182	140140	250250	115115
VAV6618_V200p	Bracco et al. 2012	NEA Popcorn	135135	137137	8484	164164	150150	100100	178178	140140	250254	115115
VAV6618_VI203p	Bracco et al. 2012	NEA Popcorn	127135	137137	8484	156164	150150	100100	NA	140140	250250	115115
VAV6618_VI204p	Bracco et al. 2012	NEA Popcorn	133133	137137	8484	164164	150150	100100	178182	140140	250250	115115
VAV6618_VI206p	Bracco et al. 2012	NEA Popcorn	133135	137137	8484	164164	150150	100100	178178	140140	250250	115115
VAV6618_VI207p	Bracco et al. 2012	NEA Popcorn	133133	137137	8484	156164	150150	100100	178178	140140	250250	115115
VAV6614_I220p	Bracco et al. 2012	NEA Popcorn	125125	137137	8284	160162	150150	100100	178178	NA	254272	125125
VAV6614_I221p	Bracco et al. 2012	NEA Popcorn	125125	137137	8282	160162	150150	100100	178178	NA	254254	125125
VAV6614_I222p	Bracco et al. 2012	NEA Popcorn	125125	137137	8284	156162	150150	100100	178178	NA	254254	125125
VAV6614_I223p	Bracco et al. 2012	NEA Popcorn	125125	137137	8284	160162	150150	100100	178178	NA	254272	125125
VAV6614_I224p	Bracco et al. 2012	NEA Popcorn	125125	137137	8484	160162	150150	100100	178178	NA	254272	125125
VAV6614_II261p	Bracco et al. 2012	NEA Popcorn	125125	137137	8284	158162	150160	100100	178178	140140	272272	125125
VAV6614_II262p	Bracco et al. 2012	NEA Popcorn	125125	137137	8482	160156	150150	100100	178188	NA	254272	125125
VAV6614_II263p	Bracco et al. 2012	NEA Popcorn	125125	137137	8282	156162	150150	100100	178178	NA	254254	125125
VAV6614_II264p	Bracco et al. 2012	NEA Popcorn	125125	137137	8284	160162	150150	100100	178178	NA	254254	125125
VAV6614_III227p	Bracco et al. 2012	NEA Popcorn	125125	137137	8284	160162	150150	100100	178174	NA	254272	125127
VAV6614_III228p	Bracco et al. 2012	NEA Popcorn	125125	137137	8484	162162	150150	100100	178174	NA	272272	125125
VAV6614_III229p	Bracco et al. 2012	NEA Popcorn	125125	137137	8484	160162	150150	100100	178174	NA	272272	125125
VAV6614_III230p	Bracco et al. 2012	NEA Popcorn	125125	137137	8284	160162	150150	100100	178178	NA	239272	125125
VAV6614_III231p	Bracco et al. 2012	NEA Popcorn	125125	137137	8284	158160	150150	100100	178178	NA	242242	125125
VAV6614_IV234p	Bracco et al. 2012	NEA Popcorn	125125	137137	8282	158160	150150	100100	178188	NA	272272	115115
VAV6614_IV235p	Bracco et al. 2012	NEA Popcorn	125125	137137	8282	162162	150150	100100	178178	NA	254254	115115
VAV6614_IV236p	Bracco et al. 2012	NEA Popcorn	125125	137137	8282	160162	150150	100100	178174	NA	254272	115115
VAV6614_IV237p	Bracco et al. 2012	NEA Popcorn	125125	137137	8282	160162	150150	100100	178178	NA	272272	115115
VAV6614_IV238p	Bracco et al. 2012	NEA Popcorn	125125	137137	8282	158160	150150	100100	178174	NA	NA	115115
VAV6607_I240p	Bracco et al. 2012	NEA Popcorn	127133	137137	8484	164164	150160	100100	178174	140144	220230	115115
VAV6607_I241p	Bracco et al. 2012	admixed	127127	137137	8484	158158	150156	100100	178186	138140	220242	115115
VAV6607_I242p	Bracco et al. 2012	NEA Popcorn	127127	137137	8484	164164	160160	100100	178182	140140	220220	115115
VAV6607_I245p	Bracco et al. 2012	admixed	127127	137139	8484	162162	150150	100100	178186	140146	220242	115115
VAV6607_I280p	Bracco et al. 2012	NEA Popcorn	127127	137137	8484	164162	150160	100100	182182	140140	220220	115115
VAV6607_II268p	Bracco et al. 2012	NEA Popcorn	127127	137139	8484	156156	150160	100100	178178	NA	220250	115115
VAV6607_II269p	Bracco et al. 2012	NEA Popcorn	127127	137137	8284	156156	156160	100100	178182	NA	220220	115115
VAV6607_II270p	Bracco et al. 2012	NEA Popcorn	127133	137137	8284	158158	150156	100100	178182	NA	250254	115115
VAV6607_II271p	Bracco et al. 2012	NEA Popcorn	127127	137137	8284	156156	156160	100100	178182	NA	220250	115115
VAV6607_II272p	Bracco et al. 2012	NEA Popcorn	127133	137137	8284	156156	150156	100100	178178	NA	220254	115115
VAV6607_III249p	Bracco et al. 2012	NEA Popcorn	NA	137137	8284	164164	150150	100100	178178	140140	220220	115115
VAV6607_III250p	Bracco et al. 2012	NEA Popcorn	127127	137137	8284	158164	150150	100100	178182	140140	220220	115115
VAV6607_III252p	Bracco et al. 2012	NEA Popcorn	127127	137137	8284	158164	150150	100100	178178	140140	220220	115115
VAV6607_III253p	Bracco et al. 2012	NEA Popcorn	127127	137137	8284	156164	150150	100100	178182	140140	220220	115115
VAV6607_III282p	Bracco et al. 2012	NEA Popcorn	133133	137137	8484	164164	150150	100100	178178	140140	220220	115115
VAV6607_IV274p	Bracco et al. 2012	NEA Popcorn	127133	137137	8284	164164	150160	100100	182182	140140	250254	115115
VAV6607_IV275p	Bracco et al. 2012	NEA Popcorn	127127	137137	8284	156164	150160	100100	178178	NA	220250	115115
VAV6607_IV276p	Bracco et al. 2012	NEA Popcorn	127127	137137	8284	164164	150160	100100	178178	140140	254254	115115
VAV6607_IV277p	Bracco et al. 2012	NEA Popcorn	127127	137137	8284	156164	150160	100100	178178	140140	220250	115115
VAV6607_IV278p	Bracco et al. 2012	NEA Popcorn	127133	137137	8284	NA	150160	100100	178178	140140	250254	115115
VAV6607_V254p	Bracco et al. 2012	NEA Popcorn	NA	137137	8284	158158	150156	100100	178178	NA	242254	115115
VAV6607_V255p	Bracco et al. 2012	NEA Popcorn	127127	137137	8284	158158	156160	100100	178178	NA	242254	115115
VAV6607_V256p	Bracco et al. 2012	admixed	127127	137137	8284	158158	150160	100100	178178	130130	236254	115115
VAV6607_V257p	Bracco et al. 2012	NEA Popcorn	127127	137137	8284	158158	156160	100100	178178	NA	250250	115115
VAV6607_V258p	Bracco et al. 2012	NEA Popcorn	127127	137137	8284	158158	150150	100100	178182	138138	242250	115115
VAV6473_A25	Lia et al. 2009	Andean	131137	139139	8484	162162	NA	102102	NA	132142	250262	123131
VAV6473_A26	Lia et al. 2009	Andean	131135	139139	8484	162162	156158	100102	NA	NA	250250	123123
VAV6473_A27	Lia et al. 2009	Andean	131135	139139	8484	162162	158158	NA	NA	142142	250262	123125
VAV6473_B29	Lia et al. 2009	Andean	135137	139139	8484	162162	160160	102102	180180	140142	250250	125125
VAV6473_B30	Lia et al. 2009	Andean	137137	139139	8484	162162	156158	100102	NA	142142	250242	125125
VAV6473_C33	Lia et al. 2009	Andean	137137	137139	8484	162162	156160	100102	NA	142132	250250	NA
VAV6473_D34	Lia et al. 2009	Andean	131135	139139	8484	162162	156160	102102	180180	142132	250262	125127
VAV6473_D35	Lia et al. 2009	Andean	131135	137139	8484	162162	156156	NA	NA	142132	262242	NA
VAV6473_F40	Lia et al. 2009	Andean	131135	139139	8484	162162	158160	100100	NA	142142	250250	125127
VAV6473_F42	Lia et al. 2009	Andean	135135	139139	8484	162162	156162	102102	180180	142142	250250	123123
VAV6473_H47	Lia et al. 2009	Andean	NA	137139	8484	NA	158158	100100	NA	132132	250230	125133
VAV6473_I49	Lia et al. 2009	Andean	135135	137139	8484	162162	NA	NA	NA	NA	250230	125133
VAV6473_J51	Lia et al. 2009	Andean	133137	137137	8484	162162	156156	102102	NA	142142	220250	127129
VAV6473_K52	Lia et al. 2009	Andean	135135	137139	8484	162162	160160	NA	NA	132142	250250	123125
VAV6473_K54	Lia et al. 2009	Andean	135137	137139	8484	162162	160158	100102	180180	132142	250250	125127
VAV6476_A86	Lia et al. 2009	admixed	119133	137137	8490	NA	156156	100100	182186	130130	250254	115135
VAV6476_B12	Lia et al. 2009	Tropical Lowland	117117	139167	8484	164164	160160	10098	180186	132192	237264	143159
VAV6476_B87	Lia et al. 2009	admixed	131117	137137	8484	164162	156160	100100	180180	130130	264264	147159
VAV6476_B88	Lia et al. 2009	admixed	117133	137137	8484	162164	160160	100102	180180	132130	236237	115159
VAV6476_D90	Lia et al. 2009	admixed	133115	137137	84120	160164	158162	100110	180186	130130	244258	131161
VAV6476_F91	Lia et al. 2009	admixed	135139	139137	8482	166164	158160	100100	NA	130130	220237	141147
VAV6476_95	Lia et al. 2009	admixed	133133	161161	8484	158166	160162	100100	178182	130142	260244	157177
VAV6476_96	Lia et al. 2009	Andean	129133	139161	8484	164164	156158	100102	180180	140142	264264	147157
VAV6476_20	Lia et al. 2009	admixed	137103	161161	8484	160164	160162	100100	180182	132142	236244	157173
VAV6476_X22	Lia et al. 2009	Tropical Lowland	119135	NA	8484	162164	162170	100100	NA	138142	237239	159173
VAV6476_I23	Lia et al. 2009	admixed	135115	139139	84104	164166	156162	100100	180180	132138	264258	117161
VAV6476_J24	Lia et al. 2009	admixed	115117	137137	8484	160166	158158	98102	182182	138138	260260	145161
VAV6482_A57	Lia et al. 2009	Tropical Lowland	113127	137139	116130	164164	158160	98100	172184	124124	220260	115115
VAV6482_A58	Lia et al. 2009	Tropical Lowland	103117	167137	11682	164164	158160	100100	172180	140142	230230	115115
VAV6482_B59	Lia et al. 2009	Tropical Lowland	115127	167137	84130	164164	156160	100104	180186	124124	248248	109109
VAV6482_B60	Lia et al. 2009	Tropical Lowland	113115	161161	82130	NA	160160	102104	178184	124124	242256	115123
VAV6482_C61	Lia et al. 2009	Tropical Lowland	113133	135161	8484	164164	160164	98100	NA	138146	254254	123123
VAV6482_C62	Lia et al. 2009	Tropical Lowland	133133	137161	8484	164164	150164	100100	172172	138138	256256	123123
VAV6482_D64	Lia et al. 2009	Tropical Lowland	133125	137137	84130	164160	156160	100100	178184	142146	240230	115143
VAV6482_E68	Lia et al. 2009	Tropical Lowland	NA	137137	8484	162162	160160	100102	172190	NA	239234	109109
VAV6482_E69	Lia et al. 2009	admixed	131127	139139	84130	162162	150162	100100	186186	140124	239239	115115
VAV6482_F68	Lia et al. 2009	Tropical Lowland	135139	167167	130140	164166	160164	102104	172190	138138	239239	115115
VAV6482_G69	Lia et al. 2009	Tropical Lowland	133115	137137	84140	164164	156158	98100	178178	NA	240244	115147
VAV6482_G70	Lia et al. 2009	Tropical Lowland	111115	NA	8484	172172	156158	100100	180180	NA	242242	115123
VAV6482_H71	Lia et al. 2009	Tropical Lowland	135127	137161	8282	164158	160162	100102	172178	138146	230252	115115
VAV6482_I73	Lia et al. 2009	admixed	103121	137137	84130	164164	158160	102104	180180	140140	272272	115115
VAV6482_J75	Lia et al. 2009	Tropical Lowland	133111	137137	8484	166172	156164	102102	172172	138140	239239	153173
VAV6482_J76	Lia et al. 2009	Tropical Lowland	133133	137137	84130	172172	150164	NA	172186	142146	239242	153173
VAV6482_K77	Lia et al. 2009	Tropical Lowland	119133	167167	84140	164162	160160	102102	172180	146146	242242	115115
VAV6482_K78	Lia et al. 2009	Tropical Lowland	133133	167167	140140	164164	156160	100102	184172	142140	234256	115115
VAV6482_L79	Lia et al. 2009	admixed	117117	137137	82140	162164	150156	100104	172172	142124	239242	133149
VAV6482_L80	Lia et al. 2009	Tropical Lowland	127127	137137	8282	164164	156150	98102	180180	140124	239242	133165
VAV6482_M81	Lia et al. 2009	admixed	131131	137137	8282	NA	150164	100100	172184	146124	NA	133133
VAV6482_M82	Lia et al. 2009	Tropical Lowland	NA	137137	116140	NA	150164	100100	172184	146124	234234	115115
VAV6482_N84	Lia et al. 2009	admixed	133133	137137	126140	NA	156160	100100	NA	140140	239260	115149
VAV6480_143	Lia et al. 2009	admixed	131133	137137	8284	160166	156158	100104	178184	132140	220236	157163
VAV6480_E147	Lia et al. 2009	Andean	135139	137137	8484	160162	158160	100104	178182	140140	260254	131165
VAV6480_E148	Lia et al. 2009	Andean	135139	137137	8484	160162	156162	100100	178182	140140	248260	129165
VAV6480_F146	Lia et al. 2009	Andean	133135	137137	8484	162162	160160	100100	178178	132140	248260	147147
VAV6480_F147	Lia et al. 2009	Andean	135135	NA	8484	162162	160160	100100	178182	132132	248260	165165
VAV6480_G148	Lia et al. 2009	Andean	NA	137137	8484	162162	158158	NA	180180	132140	220254	141165
VAV6480_G149	Lia et al. 2009	Andean	133133	137137	8484	162162	156156	NA	NA	132140	NA	NA
VAV6480_H150	Lia et al. 2009	Andean	NA	137137	8484	162164	158160	100100	NA	130132	250266	145145
VAV6480_H151	Lia et al. 2009	Andean	131135	137137	8484	160160	156158	100104	180180	132132	258266	165183
VAV6480_A152	Lia et al. 2009	Andean	131133	137137	8484	162166	160162	100104	178182	132140	250266	125163
VAV6480_A153	Lia et al. 2009	Andean	131133	137137	8484	162162	156158	100102	180180	140140	260266	125163
VAV6480_B155	Lia et al. 2009	admixed	131131	139139	8484	164166	156156	NA	182186	140140	236254	131163
VAV6480_C156	Lia et al. 2009	Andean	135135	137139	8484	158162	154156	100100	180184	132132	244254	127129
VAV6480_C157	Lia et al. 2009	Andean	135139	137137	8484	160162	156162	100102	180180	140138	268268	NA
VAV6480_D158	Lia et al. 2009	Andean	131137	137137	8484	160164	156160	100100	184184	132132	268252	137139
VAV6480_E163	Lia et al. 2009	Andean	131139	137137	8484	160162	156162	102102	182182	132140	260220	155163
VAV6480_E164	Lia et al. 2009	Andean	139139	137137	8484	160164	156162	102102	180180	140140	250268	125125
VAV6480_F162	Lia et al. 2009	Andean	133135	137137	8484	162160	160162	100100	NA	132140	220260	137147
VAV6480_F163	Lia et al. 2009	Andean	133141	137137	8484	162162	154160	100100	178180	132140	260242	165165
VAV6480_G164	Lia et al. 2009	Andean	133133	137137	8484	162162	158158	9898	NA	132140	220220	131165
VAV6480_G165	Lia et al. 2009	Andean	133133	137137	8484	162162	158158	98100	180180	140140	220220	131165
VAV6480_H166	Lia et al. 2009	Andean	115137	137139	8484	162164	158158	100104	178178	132140	268268	149183
VAV6480_H167	Lia et al. 2009	Andean	137137	137137	8484	160166	158158	100100	180180	132130	266266	163183
VAV6480_I168	Lia et al. 2009	Andean	131133	137137	8484	160164	154156	100100	180174	132142	252268	133135
VAV6480_I169	Lia et al. 2009	Andean	133133	137137	8484	160160	154156	100100	172172	132140	220252	123133
VAV6484_A170	Lia et al. 2009	Andean	129137	137137	8484	160160	156158	102102	178180	140140	220220	127145
VAV6484_A171	Lia et al. 2009	Andean	131137	137137	8484	160162	158160	102102	180172	NA	256256	115145
VAV6484_A172	Lia et al. 2009	Andean	129129	137137	8484	160160	156160	100102	172182	140140	220256	145159
VAV6484_A173	Lia et al. 2009	admixed	131115	137137	8484	160162	154160	100100	172182	140142	260260	115127
VAV6484_B174	Lia et al. 2009	Andean	135141	137139	8484	160164	154154	102102	178180	140140	260266	127139
VAV6484_B175	Lia et al. 2009	Andean	129135	139137	8484	160166	154160	100100	180180	132132	266266	115151
VAV6484_B176	Lia et al. 2009	Andean	133135	137139	8484	160168	154158	102104	NA	140144	266266	127145
VAV6484_B177	Lia et al. 2009	Andean	133135	139137	8484	162168	158158	100102	182182	140140	220266	127127
VAV6484_C178	Lia et al. 2009	Andean	129131	137167	8484	160158	160160	100102	182182	140144	220220	127179
VAV6484_C179	Lia et al. 2009	Andean	137137	137139	8484	158158	154160	100100	180180	140132	242220	147159
VAV6484_C180	Lia et al. 2009	Andean	131129	137137	8484	160164	154160	100100	180180	NA	220220	179179
VAV6484_C181	Lia et al. 2009	Andean	137137	137137	8484	160160	154158	100100	180180	140142	NA	159185
VAV6484_D183	Lia et al. 2009	Andean	135137	139139	8484	160162	156158	100102	178182	140140	NA	165127
VAV6484_E189	Lia et al. 2009	Andean	135135	137167	8484	162160	154160	100102	180182	140142	220220	125125
VAV6484_E190	Lia et al. 2009	Andean	115137	137167	8484	160166	154158	102102	180180	140132	220262	127143
VAV6484_E191	Lia et al. 2009	Andean	135137	137139	8484	162162	158158	100100	180180	140142	260266	161125
VAV6484_E192	Lia et al. 2009	Andean	129135	139139	8484	162162	158158	100102	180180	140140	260266	125125
VAV6484_F190	Lia et al. 2009	Andean	129129	137139	8484	160162	156162	102102	180180	140140	220260	159159
VAV6484_F191	Lia et al. 2009	Andean	129137	139137	8484	160162	154160	100102	180180	140140	220266	117161
VAV6484_F193	Lia et al. 2009	Andean	135135	137139	8484	160160	154156	100102	180180	132140	220242	127161
VAV6167_A196	Lia et al. 2009	admixed	131133	137137	8284	158162	156160	100102	180184	132140	239239	161161
VAV6167_C202	Lia et al. 2009	Andean	133139	139167	8484	162162	156158	100100	180174	NA	260262	125135
VAV6167_D203	Lia et al. 2009	Andean	131135	137139	8484	162162	NA	100102	180180	140140	239262	131135
VAV6167_D204	Lia et al. 2009	Andean	133139	139139	8484	162160	156158	100102	180180	140140	262260	125135
VAV6167_D205	Lia et al. 2009	admixed	139139	139139	8484	162162	156156	100102	174174	140140	244244	131135
VAV6167_E209	Lia et al. 2009	Andean	NA	137135	8484	162160	154160	102102	180184	140142	258268	115117
VAV6167_E210	Lia et al. 2009	admixed	121131	137137	8484	160162	156160	100102	182184	140144	262244	115127
VAV6167_F209	Lia et al. 2009	Andean	133137	137167	8484	162160	154156	100100	180180	140140	220264	127141
VAV6167_K224	Lia et al. 2009	Andean	137139	137139	8484	160158	156160	100100	180180	140140	239220	127129
VAV6167_K226	Lia et al. 2009	Andean	131135	167167	8484	160160	154158	100102	178180	132140	264244	129131
VAV6167_L228	Lia et al. 2009	Andean	135139	137137	8284	158160	154160	100102	180184	132140	239239	161161
VAV6167_G230	Lia et al. 2009	Andean	121131	135137	8484	160166	156162	100102	180180	132132	264248	117141
VAV6167_G231	Lia et al. 2009	Andean	137139	137137	8484	164162	156160	100102	180180	132132	258258	117127
VAV6167_A263	Lia et al. 2009	Andean	129135	137137	8484	158160	156154	100100	180184	132140	220239	159159
VAV6313_A230	Lia et al. 2009	HM-US	119139	137139	84108	162162	158158	100110	180186	138168	244244	143143
VAV6313_B232	Lia et al. 2009	HM-US	119119	137173	NA	160162	NA	100100	184184	168168	239260	153147
VAV6313_B233	Lia et al. 2009	HM-US	119119	139139	84108	160162	156158	100100	178186	156168	244239	145159
VAV6313_B234	Lia et al. 2009	HM-US	119119	161173	108108	162162	158158	100100	178186	156168	244260	145159
VAV6313_C236	Lia et al. 2009	HM-US	113113	161165	8284	158162	156158	100100	172178	138138	244250	143149
VAV6313_C237	Lia et al. 2009	HM-US	113133	NA	8484	158158	158158	NA	178178	138164	250250	143153
VAV6313_C238	Lia et al. 2009	HM-US	133113	165165	8484	158160	158158	100110	178178	132168	250242	123145
VAV6313_D240	Lia et al. 2009	HM-US	113119	161161	8282	158162	158158	100100	172178	138168	220248	115153
VAV6313_D241	Lia et al. 2009	HM-US	115133	NA	82108	160162	NA	100100	172172	NA	244244	147147
VAV6313_D242	Lia et al. 2009	HM-US	119133	139165	8284	156156	158158	100100	178178	124138	244239	153153
VAV6313_E246	Lia et al. 2009	HM-US	119133	137139	82108	162162	158158	100100	NA	168168	239239	153153
VAV6313_E247	Lia et al. 2009	HM-US	121133	173173	82108	158162	158158	100110	172178	168168	239248	145153
VAV6313_E248	Lia et al. 2009	HM-US	119133	137137	108108	156162	158158	100100	178178	124168	239246	145153
VAV6313_A261	Lia et al. 2009	HM-US	119139	NA	84108	NA	158164	100104	172172	138168	244250	133153
VAV6313_A262	Lia et al. 2009	HM-US	115139	139139	108108	NA	158164	100110	180180	140168	250250	149143
VAV6485_246	Lia et al. 2009	Andean	133131	137137	8488	158160	156156	100102	178178	140140	244244	125127
VAV6485_248	Lia et al. 2009	Andean	133135	137137	8484	162166	156158	100102	180180	132140	250250	143143
VAV6485_249	Lia et al. 2009	Andean	131133	137137	8484	160164	154162	100100	178182	132140	220262	171171
VAV6485_250	Lia et al. 2009	Andean	129135	137139	8484	162162	154156	100102	180182	132140	252252	143153
VAV6485_252	Lia et al. 2009	Andean	131133	137167	8484	158166	156156	102104	178178	134140	220254	157157
VAV6485_253	Lia et al. 2009	Andean	127135	137137	8484	158164	154156	102104	180180	134134	239260	127157
VAV6485_254	Lia et al. 2009	Andean	NA	137139	8484	162166	154158	100100	180182	140142	256264	153153
VAV6485_255	Lia et al. 2009	Andean	133133	137167	8484	162166	156156	100104	180180	132140	254250	143143
VAV6485_256	Lia et al. 2009	admixed	133135	137137	84106	162166	156160	100100	180184	140140	254254	125125
VAV6485_257	Lia et al. 2009	Andean	127133	137139	8484	162164	154162	102102	184184	140132	242258	139131
VAV6485_258	Lia et al. 2009	Andean	115135	139167	8484	160170	154160	NA	178178	140146	239246	125157
VAV6485_259	Lia et al. 2009	Andean	127133	137139	8484	164168	154164	100102	178178	132132	254262	137157
VAV6485_260	Lia et al. 2009	Andean	135135	137137	8484	162164	154156	100104	NA	132140	NA	NA
ALTIPLANOARG_472	Vigouroux et al. 2008	Andean	131137	137139	8484	162162	158158	100104	178180	142142	246246	127127
ALTIPLANOBOV_903	Vigouroux et al. 2008	Andean	133135	137139	8484	160162	154160	100102	180184	132142	250260	123133
ANCASHINOANC_179	Vigouroux et al. 2008	Andean	131131	161167	8484	160162	154162	100100	180184	132140	246262	129129
AYSUMABOV_443	Vigouroux et al. 2008	Andean	131133	137139	8484	158162	156158	100104	178180	140142	242250	131161
AYSUMABOV_331	Vigouroux et al. 2008	Andean	131131	137137	8484	160166	158160	100100	178178	130130	252265	129131
CAPIO_GRANDECHI_358	Vigouroux et al. 2008	Andean	119133	139139	8484	162162	154162	102102	180180	140140	260260	127141
CAPIO_NEGROCHI_406	Vigouroux et al. 2008	Andean	127133	137137	8484	160164	154160	100102	178182	140140	246258	129129
CHAKE_SARABOV_439	Vigouroux et al. 2008	admixed	123133	137137	8284	160160	158160	100100	178182	132140	236266	129133
CHAKE_SARABOV_389	Vigouroux et al. 2008	admixed	131131	137137	8284	164166	156160	100100	180180	140140	254254	151157
CHAKE_SARABOV_413	Vigouroux et al. 2008	Andean	133135	137168	8484	162162	158162	100100	178180	138142	220265	129159
CHAKE_SARABOV_952	Vigouroux et al. 2008	admixed	135135	137173	8484	160166	158158	100110	180184	140140	252252	117149
CHECCHIBOV_320	Vigouroux et al. 2008	Andean	133135	137137	8484	160166	156156	100100	178180	140140	220248	125125
CHECCHIBOV_COMP_CHEC	Vigouroux et al. 2008	Andean	133133	137139	8484	160160	154154	100102	182182	132140	248256	159183
CHIMLOSCUZ_108	Vigouroux et al. 2008	Andean	133137	137139	8484	160162	160160	100102	180180	142142	220242	137137
CHULPICHI_435	Vigouroux et al. 2008	Andean	131135	137167	8484	162162	156156	102102	180182	140140	220220	126179
CHULPIARG_484	Vigouroux et al. 2008	Andean	135135	168168	8484	160162	158158	100100	180180	140140	220258	125141
CHUSPILLUBOV_478	Vigouroux et al. 2008	Andean	131133	137137	8484	162162	154156	100102	178180	132132	220248	143143
CHUTUCUNO_GRANDECHI_361	Vigouroux et al. 2008	Andean	121133	137137	8484	162166	154160	100102	178178	140142	246252	107125
CONFITE_MOROCHOAYA_20	Vigouroux et al. 2008	Andean	131137	137137	8484	160160	162162	98100	180180	132140	244244	127127
CONFITE_PUNENOAPC_56	Vigouroux et al. 2008	Andean	119141	137137	8484	160162	156156	102102	180182	132140	242252	153179
CONFITE_PUNENOBOV1002	Vigouroux et al. 2008	Andean	133137	137139	8484	160166	154162	100102	180182	130132	NA	120163
CORUCATAC_6	Vigouroux et al. 2008	Andean	131141	137137	8484	162162	156160	100100	180182	140142	230230	125125
CULLIARG_471	Vigouroux et al. 2008	Andean	131137	137137	8484	166166	156158	100100	178180	132140	246271	119123
CUZCOJUN_33	Vigouroux et al. 2008	Andean	127129	137137	8484	162162	156158	100106	178178	140142	246252	129129
CUZCO_CRISTALINO_AMARILLOCUZ_52	Vigouroux et al. 2008	Andean	133133	137137	8484	NA	156164	100100	180180	132140	244252	127133
CUZCO_CRISTALINO_AMARILLOCUZ_92	Vigouroux et al. 2008	Andean	133133	168168	8484	162164	156160	100104	178178	140140	NA	127131
GRANADAANC_57	Vigouroux et al. 2008	admixed	129137	137161	8484	160164	156162	100104	178180	142148	220254	179179
HARINOSO_TARAPAQUENOCHI_418	Vigouroux et al. 2008	Andean	133133	137137	8484	160166	154158	100100	178178	138140	246246	129163
HARINOSO_TARAPAQUENOCHI_419	Vigouroux et al. 2008	Andean	131137	137137	8484	158162	154158	100100	182184	140140	250266	129133
HUACHANOLIM_14	Vigouroux et al. 2008	admixed	131133	137161	8484	164166	156156	100100	180182	132140	256260	109135
HUILCAPARUBOV_685	Vigouroux et al. 2008	Andean	135139	137137	8484	162168	156156	100100	168168	140140	246248	135135
HUILCAPARU_MOTEADOBOV_623	Vigouroux et al. 2008	Andean	123131	139139	8484	160160	154156	100100	180182	140140	NA	NA
KARAPAMPABOV_978	Vigouroux et al. 2008	Andean	135135	139139	8484	158164	156158	100102	178184	140140	263267	127155
KARAPAMPABOV_966	Vigouroux et al. 2008	Andean	133141	137139	8484	162166	158160	100100	178180	130140	220274	163173
KCELLOBOV_325	Vigouroux et al. 2008	Andean	115137	137137	8484	162166	160160	100100	178178	132140	248258	129133
KCELLOBOV_848	Vigouroux et al. 2008	Andean	131133	137139	8484	162162	158158	98100	178182	140140	258260	129129
KCULLIJUN_65	Vigouroux et al. 2008	Andean	135135	137137	8484	166166	154162	100100	180180	132138	250262	143161
KCULLIJUN_58	Vigouroux et al. 2008	Andean	127137	137137	8484	162164	154154	100100	178180	132132	258258	123127
KCULLICUZ_66	Vigouroux et al. 2008	Andean	135137	137139	8484	160160	160162	100102	178180	132132	252260	119119
KULLIBOV_844	Vigouroux et al. 2008	Andean	135135	137139	8484	160160	154162	102102	178178	132132	250262	137141
MARANONLIB_47	Vigouroux et al. 2008	Andean	131135	137137	8484	164168	156160	100104	178184	140140	265267	149159
NINUELOBOV1088	Vigouroux et al. 2008	admixed	127127	137137	8484	160160	160160	100102	178178	140140	260260	123125
PAROCUZ_76	Vigouroux et al. 2008	Andean	133137	137137	8484	160160	156160	100100	180182	132132	240258	131133
PAROAPC_40	Vigouroux et al. 2008	Andean	115133	137137	8284	164166	156158	100100	180182	132138	260260	183183
PAROAPC_97	Vigouroux et al. 2008	admixed	133137	168168	8282	160166	154156	100100	180180	140144	260260	131131
PARUBOV_COMP_PARU	Vigouroux et al. 2008	Andean	133135	137137	8484	164164	156156	102102	178182	132140	246264	137173
PATILLOBOV_832	Vigouroux et al. 2008	Andean	131135	137137	8484	162166	156160	100102	180184	140142	246248	125125
PERLILLAHCO_91	Vigouroux et al. 2008	admixed	129131	173173	8484	160164	158164	100102	178180	140140	220258	127143
PISCCORUNTOAPC_13	Vigouroux et al. 2008	Andean	127137	137137	8484	160166	154156	100100	180180	138144	NA	155163
SARCOANC_81	Vigouroux et al. 2008	Andean	135139	167167	8484	160160	158160	100100	178180	140140	236256	135139
UCHUQUILLABOV1132	Vigouroux et al. 2008	Andean	133143	137137	8484	166168	160160	100102	178178	140140	220220	141143
UCHUQUILLAPUN_15	Vigouroux et al. 2008	Andean	127133	137139	8484	164166	154156	102102	178184	132132	242262	129165
UCHUQUILLABOV_954	Vigouroux et al. 2008	Andean	133133	137137	8484	164164	158158	100100	180182	132140	250258	127127
UCHUQUILLABOV_869	Vigouroux et al. 2008	Andean	131135	137137	8484	160162	158160	100100	180180	132142	252252	127127
AYSUMABOV_936	Vigouroux et al. 2008	Andean	137139	NA	8484	160162	156156	100102	180180	140140	220258	129129
CAMBABOV1133	Vigouroux et al. 2008	Andean	135135	137141	8484	160168	156158	100102	178178	142142	252258	129129
CHOCLEROCHI_312	Vigouroux et al. 2008	Andean	117131	139139	8484	160162	156156	102102	180182	142142	242242	143143
CHOLITOBOV_779	Vigouroux et al. 2008	Andean	133133	139139	8484	164164	156158	100100	178180	NA	248254	NA
CHOLITOBOV_705	Vigouroux et al. 2008	admixed	133133	137161	84116	160160	158160	100100	178178	142144	238268	139143
CHOLITOBOV_781	Vigouroux et al. 2008	Andean	133137	137137	8484	160164	156156	100104	178180	142146	260260	131133
CHUNCHOCUZ_122	Vigouroux et al. 2008	Andean	135139	137137	84116	160162	156160	100106	178182	142142	220220	137161
CHUSPILLUBOV_360	Vigouroux et al. 2008	Andean	133133	137137	8484	162162	156156	100102	178180	132140	NA	143179
COROICOBOV_396	Vigouroux et al. 2008	Andean	131141	139139	8484	162162	156156	100102	180186	146148	246248	127127
COROICOBOV1071	Vigouroux et al. 2008	Andean	135141	139139	8284	160160	156156	100100	182182	142142	256256	137141
COROICOBOV1063	Vigouroux et al. 2008	admixed	131131	139141	8282	160160	156158	100100	178180	142146	242242	125125
COROICOBOV_992	Vigouroux et al. 2008	HM-US	129139	139139	8484	156156	156158	100100	178178	144146	238246	139139
COROICO_AMARILLOBOV_405	Vigouroux et al. 2008	admixed	133133	139139	8284	154160	158160	100102	182182	144144	254275	157157
COROICO_AMARILLOBOV_438	Vigouroux et al. 2008	Andean	135137	139139	8484	158160	158160	100100	178180	140144	250250	169191
COROICO_AMARILLOBOV1000	Vigouroux et al. 2008	admixed	133133	139141	8484	160162	156158	100100	178178	146146	236246	155181
COROICO_AMARILLOBOV_438	Vigouroux et al. 2008	admixed	117139	NA	8284	162162	156158	100100	180182	140146	238246	139159
COROICO_BLANCOBOV1034	Vigouroux et al. 2008	admixed	117117	139141	8484	160160	156156	100100	180188	132146	252262	127135
COROICO_BLANCOBOV1062	Vigouroux et al. 2008	admixed	139139	139139	8484	158160	156156	100100	180184	124142	236259	159159
CUZCO_CRISTALINO_AMARILLOCUZ_56	Vigouroux et al. 2008	Andean	137137	139139	8484	164164	156158	100100	180180	140140	258266	173189
ENANOBOV1143	Vigouroux et al. 2008	admixed	135135	137137	8282	164164	158158	100100	180180	144144	244244	129129
ENANOMD_3	Vigouroux et al. 2008	admixed	135135	137137	8282	160160	158158	100100	186188	144144	244244	129133
KARAPAMPABOV_422	Vigouroux et al. 2008	Andean	129135	137137	8484	160160	156158	100102	176180	140140	248256	117131
KARAPAMPABOV_961	Vigouroux et al. 2008	Andean	133135	NA	8484	160162	158160	100102	180186	132140	242264	171171
MORADOBOV_743	Vigouroux et al. 2008	admixed	133139	139141	84104	162162	158158	100102	184186	132134	254254	157157
PATILLO_GRANDEBOV_649	Vigouroux et al. 2008	Andean	131135	137139	8484	164166	156158	102102	180182	146146	244259	NA
PEROLABOV_361	Vigouroux et al. 2008	Andean	131139	137139	84104	160162	158160	100100	178184	132132	248248	115139
PIRICINCOLOR_9	Vigouroux et al. 2008	Andean	133135	137139	8484	158162	156160	100100	184186	140144	244256	147177
PIRICINCOSMT_20	Vigouroux et al. 2008	Andean	137137	139139	8484	160164	156156	9898	182182	142142	236262	153175
PIRICINCOLOR_11	Vigouroux et al. 2008	Andean	135137	139139	8284	160160	156158	100100	178182	142142	NA	145145
PIRICINCOSMT_1	Vigouroux et al. 2008	Andean	135137	139139	8484	160160	156156	100100	178182	142142	242242	127127
POJOSO_CHICOBOV_755	Vigouroux et al. 2008	admixed	135137	137139	NA	156160	154156	100100	180188	142146	250273	114133
POJOSO_CHICOBOV_749	Vigouroux et al. 2008	Andean	137137	137141	8484	158164	158160	100100	178182	140142	244246	121121
POJOSO_CHICOBOV_750	Vigouroux et al. 2008	admixed	133137	137137	8484	158164	156160	100100	178184	140146	236264	125145
YUNGUENOBOV_665	Vigouroux et al. 2008	admixed	135135	137137	8284	160168	156158	100102	178178	140140	220254	121127
AMARILLO_HUANCABAMBAPIU_20	Vigouroux et al. 2008	Andean	129131	137137	8484	164164	160160	100102	178180	132132	220220	127139
BLANCO_BLANDITOECU_750	Vigouroux et al. 2008	Andean	135139	139139	8484	158164	156156	100102	178178	132132	220220	149159
BLANCO_BLANDITOECU_973	Vigouroux et al. 2008	Andean	131133	137137	8484	162162	156156	100102	184188	138142	248260	125139
BLANCO_BLANDITOECU_523	Vigouroux et al. 2008	Andean	135137	137137	8484	162162	156158	100102	178184	132132	246254	125129
BLANCO_HARINOSO_DENTADOECU_626	Vigouroux et al. 2008	Andean	133133	137137	8484	160162	156156	102102	178178	142146	220220	153153
BLANCO_HARINOSO_DENTADOECU_640	Vigouroux et al. 2008	Andean	135137	137139	8484	160166	156156	100100	178178	142142	254254	117135
CHILLOECU_480	Vigouroux et al. 2008	Andean	131131	137137	8484	162162	156156	100100	182186	140140	252252	165175
CHILLOECU_894	Vigouroux et al. 2008	Andean	131131	137139	8484	156160	156156	102106	178180	132132	NA	145145
CHILLOECU_458	Vigouroux et al. 2008	Andean	133137	137137	8484	160160	156156	100102	180180	132132	248260	117117
CHULPIECU_598	Vigouroux et al. 2008	Andean	139143	137137	8484	164172	156156	102102	178178	140140	220220	129129
CHULPI_CHICOECU_424	Vigouroux et al. 2008	Andean	137145	137137	8484	166166	156156	102104	178178	140140	246246	127133
CHUNCHOCUZ_110	Vigouroux et al. 2008	Andean	135135	137137	8484	160160	156156	98100	184184	140140	220220	125135
CLAVITOECU_366	Vigouroux et al. 2008	Andean	133133	137139	8484	160166	156160	102102	180180	142142	242252	117119
CLAVITOECU_884	Vigouroux et al. 2008	Andean	129133	139139	8484	160162	156156	104110	178178	132132	252252	115121
CLAVITOECU_890	Vigouroux et al. 2008	Andean	131137	137137	8484	158162	156156	100100	178178	132144	242248	169169
CUZCOECU_485	Vigouroux et al. 2008	Andean	129131	136137	8484	156160	156158	100100	178182	132132	220256	133173
CUZCOECU_530	Vigouroux et al. 2008	admixed	133135	137137	8484	166166	156160	100102	186186	136140	250268	NA
CUZCOECU_393	Vigouroux et al. 2008	Andean	129131	137137	8484	160164	156156	102104	178180	132142	220220	NA
CUZCOECU_499	Vigouroux et al. 2008	Andean	125125	137137	8484	160166	156156	100102	178180	132132	238250	117117
HUANCAVELICANOHVC_112	Vigouroux et al. 2008	Andean	131133	NA	8484	162166	156156	100102	180180	132144	NA	117125
HUANDANGOECU_623	Vigouroux et al. 2008	Andean	133139	137161	8484	160166	156156	100102	178182	132132	260260	153153
HUANDANGOECU_736	Vigouroux et al. 2008	Andean	131135	137137	8484	160160	156156	100102	180180	132132	238242	131131
HUANDANGOECU_510	Vigouroux et al. 2008	Andean	131137	NA	8484	160160	156156	102104	180186	132132	240240	147171
HUARMACAPIU_73	Vigouroux et al. 2008	Andean	131135	137137	8484	162166	158158	100102	178180	132140	239244	141151
HUARMACAPIU_72	Vigouroux et al. 2008	admixed	133133	139139	8484	154158	156156	102102	180184	NA	254254	127127
KCELLOECU_712	Vigouroux et al. 2008	admixed	133133	137137	84118	156164	156156	100102	180180	NA	234252	135135
KCELLOECU_704	Vigouroux et al. 2008	Andean	133135	NA	8284	164164	156160	102102	180180	132142	256266	127127
KCELLOECU_768	Vigouroux et al. 2008	Andean	129133	137137	8484	160160	156160	100104	180182	132132	220220	121135
MARANONLIB_50	Vigouroux et al. 2008	Andean	115131	137137	NA	160166	156156	100100	180180	136140	220220	117117
MISHCAECU_459	Vigouroux et al. 2008	Andean	133135	137137	8484	162164	154156	100102	178180	132140	244244	117131
MISHCAECU_321	Vigouroux et al. 2008	Andean	137145	137137	84108	160164	156156	100102	178178	132140	220244	117123
MISHCAECU_898	Vigouroux et al. 2008	Andean	131135	NA	8484	160160	156156	100104	178180	132132	254254	117121
MISHCAECU_505	Vigouroux et al. 2008	admixed	133135	137161	8484	162164	156158	100102	178178	132140	256256	115127
MOROCHOANC_173	Vigouroux et al. 2008	admixed	115115	137143	8484	158166	156160	100100	180182	132136	244244	125159
MOROCHOAMZ_17	Vigouroux et al. 2008	Andean	131133	137137	8484	162164	156160	100104	180186	142142	242248	131135
MOROCHO_CAJABAMBINOCAJ_19	Vigouroux et al. 2008	Andean	133137	137137	8484	160166	160160	100100	178184	140160	240256	125125
MOROCHONECU_476	Vigouroux et al. 2008	Andean	135143	137168	8484	160162	152156	100100	178180	132132	248248	119165
MOROCHONECU_355	Vigouroux et al. 2008	Andean	129133	137137	8484	160162	156156	100100	NA	132140	238262	117117
MOROCHONECU_454	Vigouroux et al. 2008	Andean	133133	137161	8484	160162	156156	100100	178184	132132	250266	139145
PATILLOECU_422	Vigouroux et al. 2008	Andean	131133	137137	132132	164170	156156	102104	180180	140140	250250	131131
PATILLOECU_468	Vigouroux et al. 2008	Andean	133135	137137	8484	162164	156160	102102	180184	140140	254266	129129
PATILLOECU_417	Vigouroux et al. 2008	Andean	133133	135137	84102	164166	156160	102102	178180	140140	246258	161173
RABO_DE_ZORROANC_420	Vigouroux et al. 2008	Andean	119131	137139	8484	160162	156156	100102	178180	140140	220242	141161
RACIMO_DE_UVAECU_517	Vigouroux et al. 2008	Andean	115121	NA	8484	162164	156160	100100	178180	132140	258262	163163
RACIMO_DE_UVAECU_968	Vigouroux et al. 2008	Andean	133135	137137	8484	162166	156156	100104	NA	132132	220220	125125
SABANERONAR_425	Vigouroux et al. 2008	Andean	127135	137139	8484	162164	156160	100102	178178	132140	256261	117125
SABANEROCAJ_52	Vigouroux et al. 2008	admixed	129157	137137	8484	164168	156156	100100	180180	136140	244261	117117
SABANEROECU_479	Vigouroux et al. 2008	Andean	129131	168168	84102	160166	156156	100102	180180	132142	262262	159159
SABANEROECU_473	Vigouroux et al. 2008	Andean	131131	166167	8484	160162	156156	100102	178180	132140	258258	123123
SABANEROECU_496	Vigouroux et al. 2008	admixed	129134	137168	82104	160166	156156	100102	178178	132140	246250	173173
ANCASHINOANC_58	Vigouroux et al. 2008	Andean	133139	137167	84102	160160	156160	100100	184184	132140	256258	131149
ANCASHINOANC_153	Vigouroux et al. 2008	Andean	137137	137169	8484	160160	154160	100100	180180	132140	NA	127131
ANCASHINOANC_67	Vigouroux et al. 2008	Andean	135135	137137	8484	162162	154160	100100	180180	138142	220248	145149
BLANCO_HARINOSO_DENTADOECU_595	Vigouroux et al. 2008	Andean	129135	137137	8484	154162	156158	100102	180180	132140	258260	145145
CANDELAECU_630	Vigouroux et al. 2008	admixed	133135	141168	8484	158164	158166	100104	180180	138138	248248	127153
CAPIO_GRANDECHI_362	Vigouroux et al. 2008	Andean	137137	137137	8484	158160	156158	100100	180182	140140	248256	171185
CHANCAYANO_BLANCOLIM_45	Vigouroux et al. 2008	admixed	125125	137137	8284	162162	160160	100100	178182	140140	240248	117123
CHAPARRENOARQ_34	Vigouroux et al. 2008	Andean	135135	137137	8484	160160	156156	100101	180180	136140	248248	165165
CHULLPIAYA_32	Vigouroux et al. 2008	admixed	133135	137161	8484	164164	156158	100100	178180	132162	220258	149151
CHULLPIHVC_156	Vigouroux et al. 2008	Andean	115131	137137	8484	160164	158160	100102	172180	132132	258264	131131
CHULLPIHVC_42	Vigouroux et al. 2008	Andean	135139	137137	8484	160166	154154	102102	180182	132132	244254	115125
CUZCOLIM_11	Vigouroux et al. 2008	Andean	133133	137137	8484	162164	158160	102110	178178	140146	248256	117133
CUZCOCAJ_61	Vigouroux et al. 2008	admixed	127131	137137	8484	164168	156156	100100	178180	140140	230242	143143
GRANADAPUN_25	Vigouroux et al. 2008	Andean	131131	137137	8484	164164	154154	100102	178180	132140	244256	117117
HUACHANOLIM_43	Vigouroux et al. 2008	Andean	131131	137139	8484	160160	156158	100100	180180	132140	234256	163163
KCULLIHVC_137	Vigouroux et al. 2008	Andean	131133	137137	8484	160162	156158	100106	180180	132140	220254	157171
MARANONANC_336	Vigouroux et al. 2008	Andean	137137	137137	8484	162164	158158	100110	180180	140140	256262	145155
MARCAMECHI_446	Vigouroux et al. 2008	Andean	133137	137137	8484	160160	154156	100102	178180	140146	242242	151161
MOCHEROLBQ_14	Vigouroux et al. 2008	Andean	133133	137137	8484	162164	158158	100102	182182	138140	256260	117121
MOCHEROLBQ_7	Vigouroux et al. 2008	admixed	125125	137161	8484	162166	156156	100106	180180	140156	248256	127131
MOCHEROLBQ_5	Vigouroux et al. 2008	Andean	133139	137137	8484	164164	158160	100104	180180	NA	NA	121131
MOCHEROLBQ_17	Vigouroux et al. 2008	Andean	125133	137137	8484	160160	156158	100104	180182	132140	248254	145145
MOROCHOAYA_22	Vigouroux et al. 2008	Andean	135143	137137	8484	158162	154156	100102	178180	132138	252254	145165
MOROCHOAPC_29	Vigouroux et al. 2008	Andean	131137	137137	8484	162162	158160	100102	178180	132132	260260	125131
MOROCHO_CAJABAMBINOAMZ_3	Vigouroux et al. 2008	Andean	119135	137137	8484	164164	160162	102102	178180	132132	254260	131131
MOROCHO_CAJABAMBINOLIB_62	Vigouroux et al. 2008	admixed	131135	137137	8284	158164	156158	100100	180180	140146	246272	121145
MOROCHONECU_418	Vigouroux et al. 2008	Andean	131133	137137	8484	160162	156160	102102	180182	132132	256256	121121
PARDOLIM_19	Vigouroux et al. 2008	Andean	135135	137143	8484	160162	156158	106106	178180	140140	250256	NA
PATILLOBOV_502	Vigouroux et al. 2008	Andean	135141	137137	8484	162164	156156	100100	178180	132140	254254	159159
RABO_DE_ZORROANC_203	Vigouroux et al. 2008	Andean	115131	137137	8484	150162	158158	100110	180180	132144	254256	163169
SARCOANC_184	Vigouroux et al. 2008	Andean	131135	137137	8484	160160	154156	NA	178178	132132	246252	111142
SHAJATUANC_120	Vigouroux et al. 2008	Andean	129137	137137	8484	160164	156158	100102	178182	132138	256256	125133
ALTIPLANOBOV_494	Vigouroux et al. 2008	Andean	135135	137137	8484	162162	156156	102102	178192	140140	248248	127127
AMARILLO_HUANCABAMBAPIU_10	Vigouroux et al. 2008	Andean	129133	137167	8484	160164	158160	98102	180180	134142	220260	127127
AMARILLO_HUANCABAMBAPIU_32	Vigouroux et al. 2008	Andean	125131	137139	8484	160166	156158	100106	180180	140142	252256	NA
ARAUCANOCHI_354	Vigouroux et al. 2008	Andean	133139	139139	8484	160164	160166	100102	178178	140142	252252	145165
AREQUIPENOARQ_37	Vigouroux et al. 2008	admixed	115121	137137	8484	158160	156156	100102	188188	132140	244254	147167
AREQUIPENOARQ_22	Vigouroux et al. 2008	Andean	133135	137139	8484	164166	156156	100100	180180	140140	254254	129133
AYSUMABOV_968	Vigouroux et al. 2008	admixed	133135	137137	8484	160162	158160	100100	182182	140140	242260	115147
BOLA_BLANCAARG_532	Vigouroux et al. 2008	Andean	119137	137137	8484	160160	158162	98100	178180	138140	246246	125157
CAMBABOV1131	Vigouroux et al. 2008	Andean	135135	137137	8284	160166	158158	100100	182182	142142	250256	129129
CAPIA_CARRAPATAARG_497	Vigouroux et al. 2008	Andean	137137	135137	8484	160166	156156	102102	178180	132140	256256	163179
CAPIO_CHICOCHI_373	Vigouroux et al. 2008	admixed	131131	137167	8484	164164	158164	98100	176180	132132	242246	NA
CAPIO_CHICOCHI_382	Vigouroux et al. 2008	Andean	131131	137167	8284	162162	160164	102102	180180	NA	220260	131165
CHANCAYANO_PINTADOLIM_46	Vigouroux et al. 2008	Andean	131131	137137	8484	160162	158164	100102	180182	132140	236248	135163
CHILLOECU_411	Vigouroux et al. 2008	Andean	129139	137137	8484	160164	156158	100102	178180	140140	230230	125125
CHOCLEROCHI_405	Vigouroux et al. 2008	Andean	129133	137137	8484	162162	154158	100104	182182	140160	246250	145163
CHOLITOBOV_707	Vigouroux et al. 2008	Andean	127135	139168	8484	158160	160160	100102	182182	142142	238246	127135
CHULLPIHVC_69	Vigouroux et al. 2008	Andean	133133	137167	8484	160162	158160	100102	180180	132132	250260	157157
CHUNCHOHCO_63	Vigouroux et al. 2008	Tropical Lowland	119131	137167	8282	160164	156164	100100	180184	142142	220240	143159
CHUSPILLUBOV_833	Vigouroux et al. 2008	Andean	131137	137137	8484	162164	158164	100102	184184	132140	250254	117143
CONFITE_MOROCHOAYA_4	Vigouroux et al. 2008	Andean	131131	137137	8484	160164	160168	100100	180180	132142	220258	NA
CONFITE_MOROCHOAYA_4	Vigouroux et al. 2008	Andean	137137	137139	8282	158162	154160	100102	180180	132140	264264	NA
CONFITE_MOROCHOAYA_38	Vigouroux et al. 2008	Andean	139139	137137	8484	158162	156158	100102	180180	132132	246254	143143
CONFITE_PUNENOPUN_6	Vigouroux et al. 2008	Andean	133137	137137	8484	160160	160160	100102	180180	140142	242246	155155
CONFITE_PUNENOPUN_4	Vigouroux et al. 2008	Andean	133133	137137	8484	160162	156160	102102	180182	132132	NA	145161
CONICO_DENTADOECU_363	Vigouroux et al. 2008	Andean	135135	137137	84122	160160	156160	100106	180180	132144	220256	121121
CUZCOANC_191	Vigouroux et al. 2008	Andean	133133	NA	8484	160160	156156	100100	182184	132132	256256	117131
CUZCO_CRISTALINO_AMARILLOCUZ_6	Vigouroux et al. 2008	Andean	131135	161161	8484	160162	160160	100106	180180	140140	258260	117117
CUZCO_GIGANTECUZ_77	Vigouroux et al. 2008	Andean	115131	137137	8484	160164	154160	100102	178182	140140	240248	125155
CUZCO_GIGANTECUZ_2	Vigouroux et al. 2008	Andean	135135	137137	8484	162162	156156	100102	178182	132132	248250	145171
CUZCO_GIGANTECAJ_17	Vigouroux et al. 2008	Andean	137137	139139	NA	160160	156156	100104	178178	132140	NA	157157
HARINOSO_TARAPAQUENOCHI_421	Vigouroux et al. 2008	Andean	131131	137137	8484	158162	156156	102104	180180	136140	242242	129129
HUACHANOLIM_10	Vigouroux et al. 2008	Andean	131133	137137	8484	160160	156156	100100	178180	138140	279279	141159
HUACHANOLIM_3	Vigouroux et al. 2008	Andean	129133	137137	8484	162168	156158	100100	184184	140140	220252	123125
HUANCAVELICANOCUZ_88	Vigouroux et al. 2008	Andean	117137	137137	8484	166168	156156	100102	178182	132134	260260	163169
HUANDANGOECU_735	Vigouroux et al. 2008	Andean	131135	137137	8484	156156	156158	100102	180184	142142	252252	117117
HUANUCOHCO_129	Vigouroux et al. 2008	Andean	133135	137137	8484	160162	160160	100102	182182	132132	220252	125125
HUARMACAPIU_76	Vigouroux et al. 2008	Andean	131141	137137	8484	160162	156160	100102	178178	132132	244248	121121
HUAYLENOANC_181	Vigouroux et al. 2008	Andean	131139	137139	84108	160162	158160	100100	180180	140142	254259	129131
HUAYLENOANC_180	Vigouroux et al. 2008	Andean	131137	137137	8484	160160	156158	100100	180180	140140	248256	125127
HUILCAPARUBOV_762	Vigouroux et al. 2008	Andean	135139	139139	8484	160160	154158	100100	186186	140144	250270	115153
JORAANC_1	Vigouroux et al. 2008	Andean	135137	137161	8484	162166	156158	100100	180180	140140	220250	135135
KCELLOBOV_948	Vigouroux et al. 2008	Andean	133133	NA	8484	162164	156156	100100	180182	132140	254268	137157
KULLIBOV_473	Vigouroux et al. 2008	Andean	133133	137137	8484	160160	158160	100102	182188	132132	252256	175175
KULLIBOV1004	Vigouroux et al. 2008	Andean	135135	137137	8484	160164	156160	100102	180180	140144	264264	131131
MARANONANC_327	Vigouroux et al. 2008	Andean	133133	137139	8484	164166	154160	100104	180186	138138	248256	145145
MARCAMECHI_436	Vigouroux et al. 2008	Andean	115133	137137	8484	160160	154158	100102	180180	132142	242252	125153
MARRONARG_468	Vigouroux et al. 2008	Andean	135135	137139	8484	160160	156158	100104	172180	140142	250260	127127
MORADO_CANTENOLIM_34	Vigouroux et al. 2008	admixed	113123	137137	8484	160160	156158	102104	178182	132140	248248	171171
MORADO_CANTENOLIM_55	Vigouroux et al. 2008	Andean	115115	137137	8484	162166	156156	100102	180184	132132	220220	149163
MOROCHOLIB_42	Vigouroux et al. 2008	Andean	129129	NA	8484	160164	156160	100100	180184	132132	248268	127127
PAGALADROGAPIU_2	Vigouroux et al. 2008	Andean	131133	137137	8484	166170	158162	100100	180184	142144	246267	123123
PAROAPC_96	Vigouroux et al. 2008	admixed	141142	137137	8284	162164	156156	102102	178180	144144	244262	153173
PATILLO_GRANDEBOV_492	Vigouroux et al. 2008	Andean	131135	139167	8484	160164	156160	100102	180182	140140	242258	117157
PATILLO_GRANDEBOV_501	Vigouroux et al. 2008	Andean	135135	137139	8484	160162	156158	100102	178186	132140	250266	141141
RABO_DE_ZORROANC_318	Vigouroux et al. 2008	Andean	137139	137139	8484	162162	156160	9898	180182	132144	246248	147147
RIENDACAJ_80	Vigouroux et al. 2008	admixed	127133	137139	8284	164168	156158	100110	178180	132140	239248	117117
SABANEROCAJ_65	Vigouroux et al. 2008	Andean	129131	137137	8484	164164	156156	100102	178182	132140	NA	125143
SAN_GERONIMO_HUANCAVELICANOHVC_144	Vigouroux et al. 2008	Andean	133135	137137	8484	162166	154158	102102	180180	132132	220246	127129
SAN_GERONIMO_HUANCAVELICANOHVC_52	Vigouroux et al. 2008	Andean	135139	137139	8484	162164	156156	100102	180182	132138	254258	121121
SAN_GERONIMO_HUANCAVELICANOHVC_17	Vigouroux et al. 2008	Andean	131131	139139	8484	162166	154156	102102	180186	132132	220220	137157
SARCOANC_85	Vigouroux et al. 2008	Andean	129131	137137	8484	160162	156160	100102	178182	140140	220258	139139
SHAJATUANC_152	Vigouroux et al. 2008	Andean	129139	168168	8484	160160	156156	100102	180182	132140	NA	133147
SHAJATUANC_117	Vigouroux et al. 2008	Andean	129135	169169	8484	162164	156160	100102	180180	140142	244260	129159
UCHUQUILLABOV_303	Vigouroux et al. 2008	Andean	131135	137137	8484	158160	158158	100102	180180	NA	248248	169169
UCHUQUILLAPUN_18	Vigouroux et al. 2008	Andean	133135	137137	8484	160162	156160	100102	180180	142142	242252	115137
APACHITOCHH_138	Vigouroux et al. 2008	HM-US	115129	NA	8282	156156	156156	104110	180184	138138	254254	109117
APACHITOCHH_180	Vigouroux et al. 2008	HM-US	127129	172173	8284	160160	156156	104108	180180	124124	NA	119129
APACHITOCHH_207	Vigouroux et al. 2008	HM-US	117119	161173	8082	160160	156156	106108	180186	124138	246246	119123
APACHITOCHH_166	Vigouroux et al. 2008	HM-US	121125	137137	8484	158160	156158	106108	178184	124124	246254	109133
AZULCHH_158	Vigouroux et al. 2008	HM-US	125129	135161	8284	156160	156158	108108	180186	138146	246254	113121
AZULCHH_220	Vigouroux et al. 2008	HM-US	117129	161173	8282	156160	156162	102102	180184	138138	246246	121141
AZULCHH_147	Vigouroux et al. 2008	HM-US	111115	161161	8282	154158	156160	106108	180180	136138	246260	127153
AZULACC_70-2	Vigouroux et al. 2008	HM-US	119121	173173	82102	156158	156156	104104	180180	124140	254254	119125
AZULCHH_218	Vigouroux et al. 2008	HM-US	129129	173173	8284	158164	158160	104116	180186	124138	NA	129129
CHAPALOTESIN_2	Vigouroux et al. 2008	admixed	119125	161161	8484	160160	156156	100100	180188	134138	252252	115131
CHAPALOTESIN_2	Vigouroux et al. 2008	HM-US	119125	161161	8284	160160	NA	100100	174180	138138	254262	117131
CONICO_NORTENOZAC_12	Vigouroux et al. 2008	HM-US	121121	137137	8284	158160	156160	100106	178178	NA	248248	NA
CRISTALINO_DE_CHIHUAHUACHH_154	Vigouroux et al. 2008	HM-US	119129	161161	8484	158162	156160	106114	174180	124146	220244	109139
CRISTALINO_DE_CHIHUAHUACHH_254	Vigouroux et al. 2008	admixed	127135	161167	8484	158160	156156	100108	180180	124124	238281	119127
CRISTALINO_DE_CHIHUAHUACHH_128	Vigouroux et al. 2008	HM-US	115135	161173	8486	158158	156156	104106	174182	138138	NA	117117
DULCILLO_DEL_NOROESTESON_57	Vigouroux et al. 2008	HM-US	108125	137173	102102	158158	158158	102106	180182	140142	220220	NA
GORDOCHH_160	Vigouroux et al. 2008	HM-US	115115	137173	8484	158160	156156	106108	174180	124138	244244	129129
GORDOCHH_131	Vigouroux et al. 2008	HM-US	125129	137173	8484	154156	156156	104114	174182	144144	NA	115127
GORDOCHH_214	Vigouroux et al. 2008	HM-US	119121	173173	82126	156160	156158	110110	174182	136138	254254	117139
GORDOCHH_256	Vigouroux et al. 2008	HM-US	115117	161173	8484	156156	156156	100106	180180	138144	239254	141175
MOUNTAIN_YELLOWJAL_129	Vigouroux et al. 2008	HM-US	133139	137161	8484	154158	156156	108110	178182	124124	287287	127127
PALOMERO_TIPO_CHIHUAHUACHH_201	Vigouroux et al. 2008	admixed	115115	NA	8484	162164	156160	108110	182182	140140	236236	141141
ARROCILLO_AMARILLOPUE_864	Vigouroux et al. 2008	HM-US	115129	137177	8282	158160	158162	100100	180186	140144	220244	109117
ARROCILLO_AMARILLOVER_359	Vigouroux et al. 2008	Andean	129129	137137	8484	162162	156162	100100	178180	140140	246254	119121
ARROCILLO_AMARILLOVER_311	Vigouroux et al. 2008	admixed	125133	137137	8284	162162	158162	100102	178180	132144	244254	117117
CACAHUACINTLEMEX_7	Vigouroux et al. 2008	HM-US	117127	141173	84100	162162	156160	100114	176178	136136	NA	113135
CACAHUACINTLEPUE_552	Vigouroux et al. 2008	HM-US	111121	139141	NA	158158	158160	108108	172182	138138	246246	117117
CACAHUACINTLEPUE_591	Vigouroux et al. 2008	HM-US	115121	137141	8084	158160	156160	100106	178198	136138	220254	135135
CHALQUENOZAC_4	Vigouroux et al. 2008	HM-US	113113	214214	94114	158158	158158	100102	172172	140162	254254	115149
CHALQUENOMEX_48	Vigouroux et al. 2008	HM-US	115125	NA	8484	158160	158158	106108	174178	136136	256265	155155
CONICOPUE_32	Vigouroux et al. 2008	admixed	121129	137137	8082	160160	156160	100100	180180	140140	242254	139155
CONICOMEX_72	Vigouroux et al. 2008	HM-US	115129	137173	86116	158160	158162	101101	178184	132138	254254	118118
CONICOPUE_109	Vigouroux et al. 2008	admixed	119133	NA	8484	160160	156160	100100	172180	132132	220254	113131
CONICOMEX_108	Vigouroux et al. 2008	HM-US	127127	161161	100100	160160	164166	100106	178180	138138	238248	115131
ELOTES_CONICOSTLA_251	Vigouroux et al. 2008	HM-US	115119	NA	8284	158160	156158	100106	180182	136136	254254	131141
ELOTES_CONICOSPUE_510	Vigouroux et al. 2008	HM-US	127127	173173	84100	156158	158158	106108	182188	136138	254254	117117
MOUNTAIN_YELLOWJAL_131	Vigouroux et al. 2008	admixed	111115	167171	NA	158164	156158	100100	178186	116140	220220	117119
MUSHITOMIC_351	Vigouroux et al. 2008	HM-US	115125	177177	8298	160162	156160	100102	172180	132140	244254	143151
MUSHITOMIC_328	Vigouroux et al. 2008	HM-US	115125	173173	8294	158164	156162	100108	174182	132132	220220	151155
NEGRO_DE_TIERRA_FRIAGUA_524	Vigouroux et al. 2008	HM-US	113113	135156	84120	158158	156158	102102	172178	132140	220220	109109
OLOTONCHS_695	Vigouroux et al. 2008	HM-US	117127	NA	82100	160162	156162	100100	182182	136140	220220	171171
OLOTONCHS_687	Vigouroux et al. 2008	admixed	125127	137137	8284	158158	158160	102104	174182	124140	NA	115123
PALOMERO_DE_JALISCOJAL_142	Vigouroux et al. 2008	HM-US	117127	137137	8484	158158	156158	104106	186186	124140	254256	119143
PALOMERO_TOLUQUENOMEX_5	Vigouroux et al. 2008	HM-US	115121	NA	8296	158162	158160	108108	200200	138138	220220	117135
PALOMERO_TOLUQUENOMEX_6	Vigouroux et al. 2008	HM-US	129129	161167	8484	158162	156160	100102	180182	136136	254256	121143
PALOMERO_TOLUQUENOMEX_211	Vigouroux et al. 2008	HM-US	115125	141141	8284	154154	158158	100106	172178	124132	252252	113127
PALOMERO_TOLUQUENOTLA_311	Vigouroux et al. 2008	HM-US	115115	137137	8484	158158	158160	106122	172180	124138	220220	117137
SALPOR_TARDIOGUA_577	Vigouroux et al. 2008	HM-US	123123	168177	8484	160162	162162	100100	166166	124124	220220	153157
SAN_MARCENOGUA_534	Vigouroux et al. 2008	admixed	125125	167167	8484	156158	154154	100110	178180	136140	220220	115121
SERRANO_DE_JALISCOJAL_173	Vigouroux et al. 2008	HM-US	115117	137161	8284	160160	156156	100108	180200	132136	254264	119153
SERRANO_DE_JALISCOJAL_753	Vigouroux et al. 2008	admixed	129129	137161	8484	156160	158166	100100	182196	122122	256256	119127
BOFONAY_203	Vigouroux et al. 2008	HM-US	121125	173173	8496	156160	156158	100100	174174	140140	NA	117143
CELAYAGTO_29	Vigouroux et al. 2008	admixed	115133	137137	8084	158162	156162	100100	182186	136138	246252	117117
CONICO_NORTENOGTO_23	Vigouroux et al. 2008	admixed	127127	137173	82102	162162	156160	100100	174180	132136	220254	115125
DULCE_DE_JALISCOJAL_304	Vigouroux et al. 2008	admixed	127129	137173	8484	160160	156156	100100	182182	138138	248248	115125
DULCE_DE_JALISCOJAL_300	Vigouroux et al. 2008	admixed	129131	161161	114114	158162	158158	100100	178180	132140	242254	109117
DULCE_DE_JALISCOJAL_78	Vigouroux et al. 2008	admixed	129131	135161	NA	158162	156156	100100	174174	132144	244248	125125
DULCILLO_DEL_NOROESTESIN_79	Vigouroux et al. 2008	HM-US	111115	135135	96102	156160	164164	100100	174180	138140	220220	115115
DULCILLO_DEL_NOROESTESIN_25	Vigouroux et al. 2008	HM-US	115115	139167	8484	158160	158158	100100	182194	126140	264264	139151
ELOTERO_DE_SINALOANAY_32	Vigouroux et al. 2008	HM-US	121121	NA	84100	158158	158158	100100	174174	126140	260266	135139
ELOTES_OCCIDENTALESNAY_29	Vigouroux et al. 2008	HM-US	125125	160161	112112	160162	162162	98106	182184	138156	246246	145145
MOHAVEPI218187	Vigouroux et al. 2008	HM-US	115117	137137	84104	162162	164164	NA	172174	138138	250254	115137
REVENTADORNAY_15	Vigouroux et al. 2008	admixed	129129	NA	8484	162162	158160	100104	184184	140140	220250	109109
REVENTADORNAY_39	Vigouroux et al. 2008	HM-US	117127	173173	102124	158158	158158	100100	180186	138140	242242	135147
SALPORGUA_476	Vigouroux et al. 2008	admixed	131131	161161	8484	162162	158158	100102	172178	132140	254254	145145
SERRANO_DE_JALISCOJAL_133	Vigouroux et al. 2008	admixed	127141	137137	84100	156156	156156	100100	172172	138140	248250	117133
TABLILLA_DE_OCHOJAL_306	Vigouroux et al. 2008	HM-US	111127	167175	NA	158162	156156	100106	172172	136136	254254	145145
TABLILLA_DE_OCHOJAL_301	Vigouroux et al. 2008	admixed	111131	161161	102112	162162	156156	100102	184184	138150	252252	NA
TABLONCILLOJAL_100	Vigouroux et al. 2008	HM-US	121121	161165	8484	156162	156158	96102	166174	132132	254254	115131
TABLONCILLOJAL_102	Vigouroux et al. 2008	HM-US	127127	161161	8484	158158	156158	102106	180184	134140	254254	117117
TABLONCILLO_PERLANAY_16	Vigouroux et al. 2008	admixed	117127	137173	8484	162162	156158	100100	180180	138142	246258	117117
TABLONCILLO_PERLANAY_41	Vigouroux et al. 2008	admixed	117117	137173	84102	160162	158158	100104	180184	140142	220220	109133
ZAMORANO_AMARILLOGTO_191	Vigouroux et al. 2008	HM-US	113119	NA	86116	154156	156162	100100	176178	132140	234254	117117
ARROCILLO_AMARILLOPUE_91	Vigouroux et al. 2008	admixed	133133	167167	8484	160160	156160	100100	180184	138140	254254	117117
BLANDITO_DE_SONORASIN_7	Vigouroux et al. 2008	HM-US	119121	137137	8498	158160	156158	100104	178180	124124	248254	125125
CONICO_NORTENOAGS_7	Vigouroux et al. 2008	HM-US	125125	137161	NA	162162	158158	100104	174178	116146	256256	141151
CONICO_NORTENOQRO_2	Vigouroux et al. 2008	HM-US	115115	NA	118124	162162	158158	100108	172186	138138	NA	129139
ELOTES_CONICOSPUE_403	Vigouroux et al. 2008	HM-US	115129	137173	82108	158162	156162	100100	174182	132138	250250	153155
ELOTES_OCCIDENTALESJAL_54	Vigouroux et al. 2008	HM-US	129133	161161	8282	158158	156158	100100	180180	136144	246266	117139
ELOTES_OCCIDENTALESZAC_210	Vigouroux et al. 2008	Tropical Lowland	111115	137137	8080	158160	156156	100100	184188	142146	234252	117119
MOUNTAIN_YELLOWJAL_127	Vigouroux et al. 2008	admixed	115121	161161	8484	160164	160162	100108	180186	124138	242246	121141
MOUNTAIN_YELLOWMIC_214	Vigouroux et al. 2008	HM-US	115123	137173	88102	152162	156156	100108	180186	138138	246246	115131
MUSHITOMIC_371	Vigouroux et al. 2008	HM-US	115119	139139	8284	156158	156156	100104	182202	124138	246271	129133
PALOMERO_DE_JALISCOJAL_159	Vigouroux et al. 2008	HM-US	115123	161161	8484	156158	156156	100100	180180	138138	220254	137141
PAPAGO_HUUNPI503573	Vigouroux et al. 2008	HM-US	127135	161168	84106	156162	156160	102108	178180	138138	248248	113117
SERRANO_DE_JALISCOJAL_146	Vigouroux et al. 2008	Tropical Lowland	117121	166166	84122	152158	156158	102104	NA	140142	240248	119119
URUAPENOJAL_756	Vigouroux et al. 2008	HM-US	115129	137137	8286	158160	156160	108108	178178	138140	250254	111131
ASSINIBOINEPI213793	Vigouroux et al. 2008	HM-US	119125	139139	NA	158166	156156	NA	178178	138140	244254	125136
ASSINIBOINEPI213793	Vigouroux et al. 2008	HM-US	119123	139139	8284	158166	156160	108110	178178	138140	220246	NA
BEAR_ISL_CHIPPEWAPI213801	Vigouroux et al. 2008	HM-US	119123	172172	8284	158158	156156	102108	178178	138138	244244	143143
CATETO_SULINO_PRECOCEARG_VII	Vigouroux et al. 2008	HM-US	123123	167167	8484	158160	156160	108108	178178	138138	248254	119147
GEHUPI213792	Vigouroux et al. 2008	HM-US	123123	139139	8484	158160	156158	108112	178178	138158	248254	117117
MANDAN_CLAY_REDPI213807	Vigouroux et al. 2008	HM-US	119125	139161	100100	168170	156158	102108	178178	138138	244244	9898
POTAWATOMI_FLOURPI213765	Vigouroux et al. 2008	HM-US	123123	139139	8484	164164	156156	108108	178178	138138	244244	139139
CHEROKEEPI213743	Vigouroux et al. 2008	HM-US	119119	167167	8282	160160	158158	100102	178182	138138	239239	139147
OGLALA_SIOUXPI401755	Vigouroux et al. 2008	HM-US	123127	139139	8282	162168	156160	102102	174174	138138	248248	115137
POTAWATOMIPI213766	Vigouroux et al. 2008	HM-US	123123	161161	108108	160164	160160	114114	178178	166166	244244	117117
QUAPAW_REDPI213757	Vigouroux et al. 2008	admixed	119119	137137	106106	166166	156156	100102	184184	138142	220250	112145
SAC_AND_FOXPI213768	Vigouroux et al. 2008	HM-US	119123	173173	106106	166166	156156	112112	174183	138138	246246	9898
SAC_AND_FOXPI217411	Vigouroux et al. 2008	HM-US	119119	137167	106106	158158	156156	102102	180210	138138	244248	117117
SIOUXPI213770	Vigouroux et al. 2008	HM-US	119125	167167	NA	156156	156164	102102	NA	140140	244244	139139
WINNEBAGOPI213772	Vigouroux et al. 2008	HM-US	113125	139139	106106	160160	156156	102102	184184	138138	254254	147147
APACHEPI213728	Vigouroux et al. 2008	admixed	115121	139172	8282	154166	158158	100100	188188	142142	239244	9898
LONGFELLOWPI214195	Vigouroux et al. 2008	HM-US	119119	139167	8484	156156	156158	110110	172172	156158	244248	123145
LONGFELLOWPI214195	Vigouroux et al. 2008	HM-US	121121	167167	8284	156158	156156	100110	178178	144156	244256	143143
MOHAWK_ROUND_NOSEPI483087	Vigouroux et al. 2008	HM-US	125125	139139	8484	158168	156166	NA	180180	138138	248260	143145
NORTHEASTERN_FLINTWLBNF	Vigouroux et al. 2008	HM-US	119119	139139	8484	154164	156158	110110	180188	138164	244264	129147
SENECA_HOMINY_CORNPI401754	Vigouroux et al. 2008	HM-US	117119	139139	8484	154158	158160	100110	NA	138162	248248	139141
SMUT_NOSEPI222490	Vigouroux et al. 2008	HM-US	119123	139139	8282	158158	158158	110110	172176	162164	242262	147171
WINNEBAGOPI213774	Vigouroux et al. 2008	HM-US	119119	139139	8484	152160	158158	110110	178188	138160	244258	137137
DULCE_EVERGREENCHI_332	Vigouroux et al. 2008	HM-US	119119	139139	82108	154154	156158	110110	NA	138140	240246	143155
DULCE_GOLDEN_BANTAMCHI_335	Vigouroux et al. 2008	HM-US	119119	NA	82108	154154	156158	102102	180180	140140	240244	117117
DULCE_GOLDEN_BANTAMCHI_339	Vigouroux et al. 2008	HM-US	119119	139139	82108	154154	156158	110110	NA	138156	220236	117117
GASPE_FLINTPI401757	Vigouroux et al. 2008	HM-US	119123	139139	8282	158172	156158	100110	168174	138138	254254	141151
GASPE_YELLOW_FLINTPI214279	Vigouroux et al. 2008	HM-US	119125	139167	82112	158158	158158	110110	172180	138158	244248	117117
LONFELLOW_FLINTPI217408	Vigouroux et al. 2008	HM-US	119121	139173	82104	160170	156160	110112	180180	138138	244254	139139
LONFELLOW_FLINTPI217408	Vigouroux et al. 2008	HM-US	119119	139173	8282	168170	158160	110110	180180	138164	244254	139139
N_W_DENTPI217480	Vigouroux et al. 2008	HM-US	121123	139139	8284	154156	158160	102102	NA	144164	239244	139143
CRISTALINO_NORTENOCHI_338	Vigouroux et al. 2008	HM-US	123131	139161	108108	152152	156156	108110	180180	140140	242244	135151
MANDANPI213796	Vigouroux et al. 2008	HM-US	121123	139139	84126	154158	156158	100110	182182	166166	242244	143165
RUTHERFORDPI214200	Vigouroux et al. 2008	HM-US	123123	139139	8484	158158	156156	112112	178184	138138	244244	141143
SHOSHONEPI213769	Vigouroux et al. 2008	HM-US	123125	139139	NA	156160	156156	106106	178178	NA	244244	117117
ACOMA_PUEBLOPI218167	Vigouroux et al. 2008	HM-US	115123	161161	NA	158160	158168	100106	174178	138138	242254	98161
ACOMA_PUEBLOPI218140	Vigouroux et al. 2008	HM-US	115115	137137	84114	158158	156158	110110	172172	140140	239248	9898
APACHEPI213731	Vigouroux et al. 2008	HM-US	117117	NA	9898	156156	156156	108108	180184	174174	256256	151161
COCHITI_PUEBLOPI218131	Vigouroux et al. 2008	HM-US	113115	133173	108110	162164	156156	108108	174180	140142	246248	137151
COCHITI_PUEBLOPI218151	Vigouroux et al. 2008	HM-US	115117	133139	NA	156160	156156	100110	174174	NA	246262	151153
HAVASUPAIPI317675	Vigouroux et al. 2008	HM-US	117121	139161	8484	158160	158158	108108	178184	138138	248254	139139
HAVASUPAIPI317679	Vigouroux et al. 2008	HM-US	117117	167173	8484	154156	156156	104104	174182	138138	246248	113113
HOPIPI213735	Vigouroux et al. 2008	HM-US	117123	139167	104104	158158	156156	100100	178182	140140	254256	159159
HOPIPI213733	Vigouroux et al. 2008	HM-US	115115	161161	110110	158158	156158	108110	178178	138138	250254	151173
HUALAPAIPI213741	Vigouroux et al. 2008	HM-US	115115	168168	8484	160160	160160	104104	178178	138138	220220	135157
ISLETA_TIWAPI218148	Vigouroux et al. 2008	HM-US	119123	NA	8282	158160	160170	104110	174182	140140	248248	119147
JEMEZ_PUEBLOPI218173	Vigouroux et al. 2008	HM-US	123123	139167	84102	158158	156158	110110	178180	138138	248256	9898
JEMEZ_PUEBLOPI218171	Vigouroux et al. 2008	HM-US	123129	161161	8282	158158	158160	104104	176176	138142	254254	117147
LAGUNA_PUEBLOPI218169	Vigouroux et al. 2008	HM-US	113113	173173	8484	160166	156156	102106	174178	138140	220244	157157
LAGUNA_PUEBLOPI218170	Vigouroux et al. 2008	admixed	125133	137137	8284	160160	156156	102108	178182	138140	220254	113113
MESITA_PUEBLOPI218146	Vigouroux et al. 2008	HM-US	125125	139161	84104	158158	156168	102108	178178	138138	246252	135161
MESITA_PUEBLOPI218133	Vigouroux et al. 2008	HM-US	123125	137173	8484	154160	156156	100112	178178	NA	248254	9898
MOENCOPI_PUEBLOPI218175	Vigouroux et al. 2008	HM-US	115127	139139	80102	154160	156166	NA	176178	138138	254254	98163
MOENCOPI_PUEBLOPI218177	Vigouroux et al. 2008	HM-US	113121	168173	102114	154160	156158	102108	174188	138138	NA	117117
MOHAVEPI218186	Vigouroux et al. 2008	HM-US	117133	161168	8282	158160	156168	100102	174196	138138	254254	135141
NAVAJOPI218164	Vigouroux et al. 2008	HM-US	111123	161161	82106	154160	158168	100110	174184	124138	250264	NA
NAVAJOPI218163	Vigouroux et al. 2008	HM-US	127129	137137	82104	156158	158166	104106	184184	138138	246266	157157
PAPAGO_PIMANSPI217410	Vigouroux et al. 2008	HM-US	125125	161167	NA	156160	156156	105105	174174	138138	250254	115117
PUEBLO_12_ROW_HOPI_KOKOMAPI503564	Vigouroux et al. 2008	HM-US	129129	168173	82112	156158	156158	106114	178178	138138	244256	119119
SAN_LORENZO_PUEBLOPI218135	Vigouroux et al. 2008	HM-US	115127	161161	108108	154160	NA	102104	NA	138138	248248	117117
SAN_LORENZO_PUEBLOPI218142	Vigouroux et al. 2008	HM-US	125129	161167	100108	154160	156156	100110	176178	138156	254254	163169
SANTO_DOMINGO_PUEBLOPI218130	Vigouroux et al. 2008	HM-US	119127	NA	8284	154160	156156	102102	178182	124138	246254	121149
SANTO_DOMINGO_PUEBLOPI218143	Vigouroux et al. 2008	HM-US	123123	173173	8484	156156	156156	102104	180180	138138	246248	113113
TAOS_PUEBLOPI218152	Vigouroux et al. 2008	HM-US	111119	139139	8284	158162	156156	102110	174188	136140	244254	117159
TAOS_PUEBLOPI218149	Vigouroux et al. 2008	HM-US	125127	168168	82120	158158	156162	110110	178184	138138	244244	143147
TESUQUE_PUEBLOPI218137	Vigouroux et al. 2008	HM-US	123129	137137	8484	158158	156156	104112	NA	138138	252254	151151
TESUQUE_PUEBLOPI218136	Vigouroux et al. 2008	HM-US	123127	173173	104104	160160	158158	104104	178184	138138	248248	139139
ZIA_PUEBLOPI218139	Vigouroux et al. 2008	HM-US	115117	167167	102110	154158	156158	106108	178178	138144	230254	161161
ZIA_PUEBLOPI218159	Vigouroux et al. 2008	HM-US	125129	137161	108108	154160	162162	100108	184188	138140	220244	117131
ZUNIPI213799	Vigouroux et al. 2008	HM-US	117125	175175	8282	158162	156164	102102	180180	138138	248250	163163
CATETOBOV1083	Vigouroux et al. 2008	admixed	117133	161161	8484	164164	150150	100100	190190	140140	258258	NA
COSTENOBOL_316	Vigouroux et al. 2008	Tropical Lowland	103115	137161	8484	164164	162166	100100	178178	124144	248248	135147
CATETOMG_II	Vigouroux et al. 2008	admixed	117117	NA	8484	164164	150158	100102	180184	NA	236254	115115
CATETOCE_I	Vigouroux et al. 2008	Tropical Lowland	117117	161161	8484	166166	156156	100100	192192	NA	258258	133133
CATETOBAI_I	Vigouroux et al. 2008	Tropical Lowland	117117	NA	8284	164164	156156	98100	184190	187187	244248	127151
CATETO_GRANDEMT_I	Vigouroux et al. 2008	Tropical Lowland	132134	139139	8484	162164	162162	100100	186190	124124	236238	125139
CRAVO_PAULISTASP_II	Vigouroux et al. 2008	admixed	117117	161161	8484	164164	150156	100100	178188	142142	236254	127151
CRAVO_PAULISTASP_I	Vigouroux et al. 2008	Tropical Lowland	117117	137137	104104	164164	150156	100100	188188	142142	239254	129151
CRAVO_RIOGRANDENSERGS_VIII	Vigouroux et al. 2008	admixed	117131	161161	8484	158158	156156	100100	178180	183183	236236	125151
CRAVO_RIOGRANDENSERGS_VII	Vigouroux et al. 2008	admixed	117135	NA	8284	164164	150150	NA	184188	142142	236236	135151
CRISTALMG_III	Vigouroux et al. 2008	NEA Floury	117133	139167	8282	164164	150156	100102	184190	144144	242248	131131
CRISTALSP_XI	Vigouroux et al. 2008	admixed	117127	NA	NA	164164	156158	100100	178192	148176	254254	129133
CRISTALSP_X	Vigouroux et al. 2008	Tropical Lowland	117117	161161	8484	164164	150158	100100	180188	205205	234236	115115
DENTE_BRANCO_PAULISTASP_V	Vigouroux et al. 2008	admixed	117135	161161	8484	164164	150160	100100	184190	140164	236236	115137
DENTE_BRANCO_RIOGRANDENSERGS_XI	Vigouroux et al. 2008	admixed	117135	137137	82104	162162	150158	100100	180184	142142	244254	115127
DENTE_BRANCO_RIOGRANDENSERGS_XII	Vigouroux et al. 2008	Tropical Lowland	117123	161161	8484	164164	150160	98102	180180	144146	258258	151151
DENTE_PAULISTASP_IV	Vigouroux et al. 2008	Tropical Lowland	117117	137161	8484	164164	158160	100100	188190	142142	238244	115127
DENTE_RIOGRANDENSE_LISOSC_I	Vigouroux et al. 2008	admixed	117117	161161	8284	NA	156156	100100	178184	188188	254254	127129
DENTE_RIOGRANDENSE_LISORGS_V	Vigouroux et al. 2008	Tropical Lowland	117119	137161	8284	166166	156160	100100	188188	132138	254265	117137
DENTE_RIOGRANDENSE_LISORGS_VI	Vigouroux et al. 2008	Tropical Lowland	131147	161161	84114	164164	156156	100100	178180	NA	244254	149149
DENTE_RIOGRANDENSE_RUGOSORGS_II	Vigouroux et al. 2008	admixed	117135	139161	8284	NA	150156	100102	180188	142142	254254	115157
DENTE_RIOGRANDENSE_RUGOSORGS_IV	Vigouroux et al. 2008	Tropical Lowland	119119	161161	8284	164164	156158	100100	184188	140142	239259	115127
DENTE_RIOGRANDENSE_RUGOSORGS_I	Vigouroux et al. 2008	Tropical Lowland	117117	137137	8484	164164	150156	100100	184186	132154	240240	137137
SEMI_DENTE_PAULISTASP_IX	Vigouroux et al. 2008	NEA Floury	117117	139161	8284	164166	158162	100100	188188	NA	258262	127127
SEMI_DENTE_RIOGRANDENSERGS_XV	Vigouroux et al. 2008	Tropical Lowland	117117	161167	82104	164164	156158	100102	178190	140140	248266	115115
SEMI_DENTE_PAULISTAPAG_I	Vigouroux et al. 2008	admixed	119131	137137	8284	150164	156160	100100	184186	140140	220242	115115
AVATI_PICHINGABRA_2760	Vigouroux et al. 2008	admixed	123131	137137	8282	164164	160160	100100	172180	124146	236242	153153
CATETO_NORTISTAGFR_I	Vigouroux et al. 2008	Tropical Lowland	103103	137139	8080	160164	158158	100100	178178	132140	220260	115115
CATETO_NORTISTAGIN_II	Vigouroux et al. 2008	admixed	103121	161161	8484	160160	156156	100100	180188	138138	244250	129129
CATETO_NORTISTASUR_797	Vigouroux et al. 2008	Tropical Lowland	103127	137161	84108	160166	158158	100100	178186	138140	234234	115115
AMARILLO_SALVADORENOCOMP_A_S	Vigouroux et al. 2008	Tropical Lowland	115117	167167	8284	166166	160160	98100	184186	138140	230230	115127
CHANDELLECUB_54	Vigouroux et al. 2008	Tropical Lowland	103117	137139	8284	162162	160160	98102	178180	138138	242242	139149
CHANDELLECUB_60	Vigouroux et al. 2008	Tropical Lowland	103103	161161	NA	160162	156158	100104	178184	124142	234234	115145
CUBANO_AMARILLO_DUROECU_770	Vigouroux et al. 2008	admixed	119123	139139	8484	158166	156160	100100	178184	140140	220220	115137
CUBANO_AMARILLO_DUROECU_698	Vigouroux et al. 2008	Tropical Lowland	103131	139161	120128	160164	150158	102102	180190	124124	241254	115115
CUBANO_AMARILLO_DUROECU_326	Vigouroux et al. 2008	Tropical Lowland	103119	137161	84128	164168	160160	100100	178184	140140	234234	131131
CUBANO_DENTADOBOV_585	Vigouroux et al. 2008	Tropical Lowland	103103	139161	118118	164164	154158	100106	180190	124138	254254	115149
CUBANO_DENTADOBOV_440	Vigouroux et al. 2008	Tropical Lowland	103103	161161	8282	164170	158160	100100	184184	124140	273273	115115
CUBANO_TUSONECU_764	Vigouroux et al. 2008	admixed	133137	139161	8484	162164	160160	98102	178188	124124	254254	135153
CUBANO_TUSONECU_660	Vigouroux et al. 2008	admixed	119123	137137	8484	164164	150152	102106	172180	124132	220220	115143
CUBANO_TUSONECU_542	Vigouroux et al. 2008	Tropical Lowland	103111	161168	128130	164168	158160	100102	180184	140142	220234	143143
PUYAMAG_355	Vigouroux et al. 2008	admixed	119133	161161	8284	160168	156156	100100	178184	144144	240254	117141
TUSONCUB_62	Vigouroux et al. 2008	admixed	103117	137137	8484	NA	154164	100102	180184	132144	252252	115115
TUSONCUB_67	Vigouroux et al. 2008	Tropical Lowland	111131	161161	8282	164168	150156	100104	192192	124124	234260	145145
TUSONBAI_III	Vigouroux et al. 2008	Tropical Lowland	103103	161161	82118	NA	156158	100102	178180	124138	NA	135135
CUBA_YELLOW_FLINTVEN_331	Vigouroux et al. 2008	Tropical Lowland	111131	167167	82118	166166	150162	100100	182188	142146	238238	133143
CUBAN_FLINTCUB_65	Vigouroux et al. 2008	Tropical Lowland	111117	139139	8484	160166	160162	100100	178184	144166	230242	115151
CUBANO_CATETOECU_330	Vigouroux et al. 2008	admixed	139151	139167	8484	160162	162170	100100	184186	138142	230258	9898
CUBANO_CATETOECU_877	Vigouroux et al. 2008	Tropical Lowland	113119	161161	8284	164164	156158	102102	180184	124124	250250	115141
EARLY_CARIBBEANMAR_9	Vigouroux et al. 2008	Tropical Lowland	127133	137161	116118	162162	158158	100110	180180	124124	242242	143143
ST_CROIXIVC_2	Vigouroux et al. 2008	Tropical Lowland	103117	161161	118124	164166	158160	100102	184184	142150	234234	135153
TUSONTRN_10	Vigouroux et al. 2008	Tropical Lowland	103117	161161	8484	164164	156156	100100	188188	146146	242244	115115
CAMELIACHI_411	Vigouroux et al. 2008	Tropical Lowland	103121	137139	8484	166168	156156	100100	178192	142160	NA	159159
AMAGACENONAR_358	Vigouroux et al. 2008	Tropical Lowland	117121	NA	8484	164164	156162	100102	178190	132136	240250	117117
AMAGACENOANT_392	Vigouroux et al. 2008	admixed	113137	137137	8284	160160	154156	100102	178182	132142	244260	117151
ANDAQUICAQ_333	Vigouroux et al. 2008	admixed	129145	137161	8284	154154	156158	102102	178186	140142	220220	119119
ANDAQUICAQ_320	Vigouroux et al. 2008	admixed	121133	139139	84120	162164	158158	100100	178186	132132	244266	149159
ANDAQUICAQ_327	Vigouroux et al. 2008	Tropical Lowland	115121	137141	8484	164166	150156	100100	180188	148148	252252	123135
CAQUETENOHUI_354	Vigouroux et al. 2008	admixed	103133	137139	8484	160160	156160	102102	178184	140140	220220	119119
CARIACOMAG_399	Vigouroux et al. 2008	admixed	129147	161161	8282	160164	150162	100100	180180	124132	256262	135179
CLAVOCHO_311	Vigouroux et al. 2008	Tropical Lowland	103137	137137	8284	164164	156170	100100	178182	124144	238238	137153
COSTENOATL_328	Vigouroux et al. 2008	admixed	121133	137141	8284	158164	158166	100102	178184	124140	256256	141155
COSTENOCOR_320	Vigouroux et al. 2008	Tropical Lowland	103121	141161	8284	164164	158160	100100	184186	132140	NA	115115
GUIRUAMAG_450	Vigouroux et al. 2008	Tropical Lowland	115115	137137	8484	164164	162162	100100	172178	124124	240240	137141
PIRACUN_327	Vigouroux et al. 2008	Tropical Lowland	111113	137167	8484	164164	162170	100100	178184	132140	240240	125139
PIRATOL_405	Vigouroux et al. 2008	admixed	111117	137137	8284	160164	158168	100100	178180	132132	234258	117117
PIRACUN_480	Vigouroux et al. 2008	Tropical Lowland	111117	161161	8484	160164	158166	102102	178178	132138	234234	165165
PUYASAN_346	Vigouroux et al. 2008	Tropical Lowland	131131	161161	8484	NA	156156	100102	178178	124134	240240	123123
PUYASAN_349	Vigouroux et al. 2008	admixed	117137	161161	8282	162166	150158	100102	178184	132144	252268	137137
PUYAMAG_390	Vigouroux et al. 2008	Tropical Lowland	103113	139141	8484	164164	158162	100100	178180	124136	258264	115123
YUCATANTOL_389	Vigouroux et al. 2008	admixed	127133	141141	8484	160162	158158	100100	178182	132140	234234	139139
CACAOSAS_342	Vigouroux et al. 2008	Tropical Lowland	115131	137137	82108	164164	158160	100100	178178	132140	240246	135161
PIRA_NARANJANAR_363	Vigouroux et al. 2008	Tropical Lowland	117123	137137	8496	NA	158158	100102	178178	124132	240250	143161
PIRA_NARANJANAR_521	Vigouroux et al. 2008	admixed	123123	137137	8496	164164	156158	100100	178190	140140	250250	179179
PUYA_GRANDESAN_347	Vigouroux et al. 2008	Tropical Lowland	113117	161161	NA	166166	156156	102102	180184	132142	240264	137145
PUYA_GRANDESAN_315	Vigouroux et al. 2008	Tropical Lowland	123133	161161	8284	164164	156158	100100	172172	140146	NA	115115
CAQUETENOCAQ_317	Vigouroux et al. 2008	admixed	117117	137161	8496	152166	156158	100100	178186	132140	220244	117121
PUYA_GRANDESAN_335	Vigouroux et al. 2008	Tropical Lowland	115131	137141	82118	NA	156156	100102	182188	124146	241248	115115
PUYA_GRANDESAN_320	Vigouroux et al. 2008	admixed	131131	137137	NA	160164	156158	98100	182190	142142	239254	165175
TUXPENOECU_535	Vigouroux et al. 2008	Tropical Lowland	111131	167167	8484	NA	156156	100102	180188	138140	246252	115115
TUXPENOECU_942	Vigouroux et al. 2008	Tropical Lowland	129131	137161	NA	160162	162162	NA	180180	144154	252277	119119
TUXPENOECU_604	Vigouroux et al. 2008	Tropical Lowland	113123	137161	80122	166166	156160	98100	184184	124132	264264	151151
YUNQUILLANO_F_ANDAQUIECU_892	Vigouroux et al. 2008	admixed	111127	139141	8484	160160	156156	102102	178182	140140	220220	133133
TEPECINTLEGUA_79	Vigouroux et al. 2008	Tropical Lowland	115147	137161	8484	172172	154158	100100	188188	132132	232252	121121
NAL_TEL_ATBGUA_281	Vigouroux et al. 2008	admixed	127129	137139	8080	160160	158166	100110	186202	132140	220238	115115
TEPECINTLEGUA_65	Vigouroux et al. 2008	admixed	127129	NA	8484	162164	158162	100100	180184	132142	248248	123143
HAITIAN_YELLOWHTI_14	Vigouroux et al. 2008	admixed	103117	137137	8284	154154	158158	98100	178188	148150	244244	145145
CHANDELLEHTI_10	Vigouroux et al. 2008	Tropical Lowland	103103	137137	8484	160160	160160	100100	178178	124124	239242	127127
CHANDELLEHTI_1	Vigouroux et al. 2008	admixed	103117	137161	8282	NA	156162	100100	184184	142142	NA	115115
EARLY_CARIBBEANMAR_3	Vigouroux et al. 2008	admixed	125125	161161	8282	162164	160162	100100	180182	142142	220256	115141
EARLY_CARIBBEANMAR_6	Vigouroux et al. 2008	Tropical Lowland	125129	139161	82124	164164	160160	100100	180184	138138	242242	115115
HAITIAN_YELLOWHTI_8	Vigouroux et al. 2008	Tropical Lowland	103129	NA	8484	158158	160160	9898	192192	142162	242242	155155
HAITIAN_YELLOWHTI_6	Vigouroux et al. 2008	Tropical Lowland	103103	161161	8284	160160	158162	100100	178178	138146	240240	153153
JALANAY_130	Vigouroux et al. 2008	admixed	111117	161161	8498	160160	156160	100100	180180	124132	241254	113113
NAL_TEL_ATBGUA_110	Vigouroux et al. 2008	Tropical Lowland	111125	137166	8080	166168	158160	100100	172186	138146	220254	115115
NAL_TEL_ATBGUA_220	Vigouroux et al. 2008	admixed	133135	141166	8484	160160	156160	100102	186190	132140	254254	127149
TUXPENOGUA_460	Vigouroux et al. 2008	admixed	129133	141141	84112	NA	156156	102102	178178	138142	220260	149159
TUXPENOGUA_456	Vigouroux et al. 2008	Tropical Lowland	131131	137137	8484	166166	156162	100102	188188	NA	242242	149149
DZIT_BACALGUA_322	Vigouroux et al. 2008	Tropical Lowland	125129	137137	8282	158166	158162	NA	180192	136142	242252	NA
OLOTONGUA_27	Vigouroux et al. 2008	Tropical Lowland	103103	161161	8284	160166	160162	100102	180180	132138	NA	131145
TEPECINTLEGUA_597	Vigouroux et al. 2008	admixed	NA	NA	8484	156162	156156	9898	186186	132140	254254	179179
CONEJOGRO_157	Vigouroux et al. 2008	Tropical Lowland	111111	137141	8484	164166	158158	100102	172178	122142	234234	111111
CONEJOGRO_157	Vigouroux et al. 2008	admixed	115131	137141	8484	162164	158158	102102	172172	138138	244256	161167
ZAPALOTE_CHICOOAX_51	Vigouroux et al. 2008	Tropical Lowland	131131	137161	80112	164164	158158	100102	178184	138140	250254	121121
RATONTAM_25	Vigouroux et al. 2008	admixed	133133	141161	8284	160168	150156	100104	184186	138146	220246	131141
ARIZONALIB_16	Vigouroux et al. 2008	admixed	117117	137161	8080	160160	156156	100110	178190	124142	248248	147169
ARIZONALIB_2	Vigouroux et al. 2008	Tropical Lowland	119123	161161	118122	164164	156156	NA	178182	140140	254254	NA
ARIZONAAYA_11	Vigouroux et al. 2008	Tropical Lowland	119121	161161	118118	164164	160160	98100	182190	124138	230248	125151
ARIZONAAYA_41	Vigouroux et al. 2008	Tropical Lowland	117121	161167	8484	166168	156158	100100	172182	132132	NA	141151
CAMELIACHI_404	Vigouroux et al. 2008	Tropical Lowland	103121	137139	NA	164164	156158	100100	192192	140142	244256	131157
MOTOZINTECOCHS_653	Vigouroux et al. 2008	admixed	125131	161161	84108	160160	154154	100102	178180	132140	239239	113143
NAL_TELYUC_7	Vigouroux et al. 2008	admixed	125137	137137	8282	160166	156162	100102	180188	122140	258260	159159
NAL_TELCAM_48	Vigouroux et al. 2008	Tropical Lowland	133133	137137	8484	158164	162162	100100	188192	126132	260273	111115
NEGRO_DE_TIERRA_CALIENTEGUA_359	Vigouroux et al. 2008	admixed	125129	137161	8484	164164	156158	100100	180188	140140	NA	157165
OLOTILLOCHS_81	Vigouroux et al. 2008	admixed	125131	161161	84128	160160	154162	100100	174188	132140	248273	129133
OLOTILLOCHS_53	Vigouroux et al. 2008	admixed	129129	NA	8484	160160	156162	102106	180190	140140	230230	115115
RATONTAM_66	Vigouroux et al. 2008	Tropical Lowland	119129	161161	8284	164164	156164	100102	186186	NA	236246	147169
TUXPENOPUE_27	Vigouroux et al. 2008	Tropical Lowland	111111	137161	8484	166166	156156	100102	NA	140144	220220	137167
TUXPENO_NORTENOCHH_121	Vigouroux et al. 2008	Tropical Lowland	119131	137141	122126	164164	156156	98100	184186	142144	239239	115155
VANDENOCHS_114	Vigouroux et al. 2008	admixed	127139	164176	122122	158166	156166	100100	172186	171171	244280	131131
VANDENOCHS_112	Vigouroux et al. 2008	admixed	125137	139139	NA	154162	156162	100102	180188	140140	258258	115137
CELAYAGTO_69	Vigouroux et al. 2008	admixed	127145	137161	8284	164164	150160	100100	180180	142142	244254	117137
NAL_TELCAM_48	Vigouroux et al. 2008	admixed	131133	137161	84116	158168	158162	102102	180184	140142	NA	113115
NAL_TELYUC_148	Vigouroux et al. 2008	admixed	119135	161161	8282	158170	156156	100108	180184	144144	220228	115115
NAL_TEL_DE_ALTURAOAX_301	Vigouroux et al. 2008	admixed	113131	141141	8484	158164	158158	100100	172186	140140	258262	113113
TEHUACHS_29	Vigouroux et al. 2008	admixed	141145	135135	8484	168168	156156	100100	184184	138140	254254	129129
TEHUACHS_159	Vigouroux et al. 2008	Tropical Lowland	127129	139167	8484	NA	152160	100100	182182	142146	234234	119143
TEPECINTLECHS_225	Vigouroux et al. 2008	Tropical Lowland	123131	161161	8282	168168	156160	9898	180184	132142	250250	137137
TUXPENOVER_128	Vigouroux et al. 2008	admixed	127127	139139	84110	166166	156160	100100	178198	138138	241241	125145
TUXPENO_NORTENOCOA_36	Vigouroux et al. 2008	admixed	113125	137137	8484	160162	152160	100104	180186	140140	266266	115115
CATETO_SULINO_ESCUROURG_V	Vigouroux et al. 2008	admixed	119133	137139	82116	164168	156158	100110	178194	132138	244254	137167
CANARIO_DE_OCHOURG_VI	Vigouroux et al. 2008	admixed	133133	137161	8484	164166	150158	102102	178184	142142	246246	127127
CATETO_SULINO_GROSSOURG_III	Vigouroux et al. 2008	Tropical Lowland	123133	139161	82128	158164	158158	100100	180192	124124	NA	151159
HUEVITOVEN_445	Vigouroux et al. 2008	Tropical Lowland	125149	161167	8284	160160	156158	100100	178178	132142	220234	115115
PIRAVEN_956	Vigouroux et al. 2008	admixed	113113	NA	8084	162162	156162	100102	178178	132140	242242	155157
PIRAVEN_485	Vigouroux et al. 2008	admixed	112112	137141	8282	NA	158158	104104	180184	140142	234236	155155
CARIACOVEN_631	Vigouroux et al. 2008	Tropical Lowland	115127	137137	114128	160164	156158	100100	180184	142142	NA	117117
CUBA_YELLOW_FLINTVEN_650	Vigouroux et al. 2008	admixed	115127	137137	84132	158164	156158	100108	178188	142150	248254	115115
GUARIBEROVEN_653	Vigouroux et al. 2008	Tropical Lowland	127129	137167	8484	158164	156156	100102	186192	132140	246254	115115
PUYA_GRANDEVEN_481	Vigouroux et al. 2008	Tropical Lowland	103123	137137	8284	164164	158160	100102	186186	140140	230230	98143
ALEMANHCO_38	Vigouroux et al. 2008	admixed	127137	139161	8484	158160	NA	100102	182192	140142	240240	115135
CANILLAVEN_874	Vigouroux et al. 2008	admixed	127129	161161	8282	NA	156160	100102	180180	164164	239239	98149
CATETO_NORTISTAGIN_I	Vigouroux et al. 2008	Tropical Lowland	127127	161161	8484	160168	158158	102102	186186	142142	NA	115115
CHANDELLEVEN_460	Vigouroux et al. 2008	Tropical Lowland	115127	NA	8484	NA	156160	102102	180184	124124	220240	115153
COMUNVEN_448	Vigouroux et al. 2008	admixed	117117	137161	8284	164164	160160	100100	186186	140140	239275	115115
COMUNVEN_340	Vigouroux et al. 2008	Tropical Lowland	121123	161161	NA	164164	158158	100102	178182	142142	240244	121121
COSTENOVEN_843	Vigouroux et al. 2008	Tropical Lowland	127131	137161	NA	NA	154156	100100	180186	NA	239252	115115
COSTENOVEN_970	Vigouroux et al. 2008	Tropical Lowland	119129	137137	118142	164164	160160	100100	178186	132138	234248	149149
COSTENOVEN_453	Vigouroux et al. 2008	Tropical Lowland	117135	NA	82112	156164	160160	NA	182186	132142	239239	115115
CUBA_YELLOW_FLINTVEN_696	Vigouroux et al. 2008	admixed	125133	137167	8484	160164	160164	100100	182182	132140	246250	117117
CUBA_YELLOW_FLINTVEN_664	Vigouroux et al. 2008	admixed	127127	137137	8282	164164	160160	100100	170184	132140	220220	135135
HUEVITOVEN_959	Vigouroux et al. 2008	admixed	127131	137137	8282	162164	150156	102104	178182	124140	254254	119121
NEGRITOVEN_426	Vigouroux et al. 2008	Tropical Lowland	127139	137161	84104	164164	158160	102102	178188	132132	220240	117135
NEGRITOVEN_673	Vigouroux et al. 2008	admixed	123127	137139	8084	162164	156158	100100	178182	142142	254254	115115
NEGRITOVEN_870	Vigouroux et al. 2008	Tropical Lowland	103103	137161	8484	160166	158160	100100	186186	142142	244244	135147
PIRAVEN_457	Vigouroux et al. 2008	Tropical Lowland	129129	139161	8484	164164	156158	100100	180186	142142	240240	115121
PUYAVEN_946	Vigouroux et al. 2008	Tropical Lowland	127127	161161	116116	166166	156160	100102	178186	138138	272272	151155
PUYAVEN_780	Vigouroux et al. 2008	Tropical Lowland	123125	161161	8484	152164	160160	100100	184186	124140	234234	143151
PUYAVEN_349	Vigouroux et al. 2008	Tropical Lowland	129129	161166	84130	164164	156160	100102	182186	142154	240271	115121
PUYA_GRANDEVEN_495	Vigouroux et al. 2008	Tropical Lowland	103149	NA	NA	NA	150156	100100	178186	124124	239239	137137
TUSONVEN_405	Vigouroux et al. 2008	admixed	135139	137161	8484	160164	160160	100102	178180	124144	NA	129151
TUXPENOVEN_692	Vigouroux et al. 2008	admixed	127129	137161	84120	156164	158160	100102	180182	124124	254268	117117
TUXPENOVEN_598	Vigouroux et al. 2008	Tropical Lowland	123123	137161	84120	164164	156158	100100	178184	124142	NA	115141
TUXPENOVEN_414	Vigouroux et al. 2008	Tropical Lowland	123123	137161	8484	164164	160160	100102	178178	140140	239239	137171
TUXPENOVEN_891	Vigouroux et al. 2008	Tropical Lowland	129129	161161	120120	160164	160160	NA	180180	140140	240240	132144
ARAGUITOVEN_760	Vigouroux et al. 2008	Tropical Lowland	131141	161161	84120	158166	156160	100102	186186	132140	261271	115115
CANILLAVEN_475	Vigouroux et al. 2008	Tropical Lowland	123129	137161	82112	166166	158160	100100	182190	138140	220220	151151
CANILLAVEN_604	Vigouroux et al. 2008	Tropical Lowland	131135	NA	82116	164168	156156	100102	184184	132142	220240	NA
CARIACOVEN_408	Vigouroux et al. 2008	Tropical Lowland	113115	161161	8084	158160	156158	100100	182188	132132	220220	115115
CHANDELLEVEN_717	Vigouroux et al. 2008	Tropical Lowland	115125	137161	8284	164164	164164	100100	178184	138148	254254	115119
CHANDELLEVEN_409	Vigouroux et al. 2008	Tropical Lowland	117123	137167	8284	164164	150160	100100	182188	142142	240268	119133
CHANDELLEVEN_432	Vigouroux et al. 2008	Tropical Lowland	123127	137161	NA	164164	156160	100100	178186	124140	241241	127145
CHIRIMITOVEN_703	Vigouroux et al. 2008	Tropical Lowland	117135	137137	80122	NA	160162	96100	180188	132132	246250	119159
COMUNCAL_353	Vigouroux et al. 2008	admixed	115129	137161	8284	160164	156164	100104	178182	124132	236244	115117
COMUNVEN_881	Vigouroux et al. 2008	Tropical Lowland	115115	119139	82104	164164	156156	102102	180180	124124	250250	121159
GUIRUAMAG_469	Vigouroux et al. 2008	Tropical Lowland	121133	161161	8484	164166	156158	100100	180186	132140	220220	119119
GUIRUAMAG_464	Vigouroux et al. 2008	admixed	125133	137161	8484	164166	154156	100100	178178	140140	264264	119119
GUIRUAMAG_443	Vigouroux et al. 2008	Tropical Lowland	103115	161167	8484	166166	158158	100100	172178	124124	234258	131135
MAIZ_DULCENAR_430	Vigouroux et al. 2008	admixed	111115	NA	8282	154154	156158	100100	176180	124140	256256	115115
MAIZ_DULCECOL_COMP_MD	Vigouroux et al. 2008	admixed	115119	NA	8284	154164	156160	100100	178188	138146	239239	115115
NEGRITOMAG_321	Vigouroux et al. 2008	Tropical Lowland	125131	NA	8484	NA	156156	100100	180188	140140	234234	123123
NEGRITOCHO_339	Vigouroux et al. 2008	admixed	103121	141161	128128	156156	164166	100100	178178	124142	234246	117117
POLLOVEN_336	Vigouroux et al. 2008	admixed	125133	161161	8484	164164	156156	100100	178190	132132	220220	115115
POLLOVEN_310	Vigouroux et al. 2008	Tropical Lowland	127149	137161	8284	162162	158158	100102	172178	NA	220239	119121
PUYA_GRANDEVEN_345	Vigouroux et al. 2008	admixed	117127	137161	8284	NA	156160	100100	178186	140146	NA	117117
SABANEROVEN_514	Vigouroux et al. 2008	admixed	123125	139161	8484	164164	156160	102108	178180	132132	220254	117121
TUSONVEN_442	Vigouroux et al. 2008	Tropical Lowland	113125	161161	8484	160160	160164	100102	188188	140142	248248	181181
