# Supplementary material for: Dissecting maize diversity in lowland South America: genetic structure and geographic distribution models
Source: BMC Plant Biol. 2016 Aug 26;16(1):186. doi: 10.1186/s12870-016-0874-5 (PMC5000442; doi:10.1186/s12870-016-0874-5)
Supplement: Additional file 3: Table A7. — Occurrence locations used for geographic distribution modelling. (XLSX 18 kb) [file 12870_2016_874_MOESM3_ESM.xlsx]

## Sheet: maxent_data
Table A7. Occurrence locations used for geographic distribution modelling. Groups were delimited based on the STRUCTURE analysis. Coordinates are provided in decimal degrees.
STRUCTURE CLUSTER	LATITUDE	LONGITUDE
NEA floury	-20	-44
NEA floury	-22	-48
NEA floury	-24.9792	-58.8225
NEA floury	-25.7327	-59.11
NEA floury	-26.2398	-54.6036
NEA floury	-26.2519	-53.6488
NEA floury	-26.34	-60.1817
NEA floury	-26.3546	-54.1894
NEA floury	-26.4837	-54.137
NEA floury	-26.523	-53.924
NEA floury	-26.6478	-54.2435
NEA floury	-26.8364	-59.0622
NEA floury	-27.0244	-59.3835
NEA floury	-27.1248	-53.8368
NEA floury	-27.1422	-55.4094
NEA floury	-27.471	-58.8403
NEA floury	-27.7033	-58.7672
NEA floury	-29.0097	-58.9662
NEA floury	-30.043	-57.8217
NEA floury	-30.3833	-58.75
NEA floury	-30.999	-57.9184
NEA floury	-32.3952	-59.9881
Tropical Lowland	-0.1667	-79.25
Tropical Lowland	-1	-79.4167
Tropical Lowland	-1.0667	-80.4667
Tropical Lowland	-12.5	-39
Tropical Lowland	-12.85	-74.2167
Tropical Lowland	-12.9333	-74.25
Tropical Lowland	-16.3667	-60.95
Tropical Lowland	-17.8	-63.1667
Tropical Lowland	-20	-56
Tropical Lowland	-22	-48
Tropical Lowland	-24.1833	-65.2833
Tropical Lowland	-25.9463	-60.62
Tropical Lowland	-26.01	-65.01
Tropical Lowland	-26.2398	-54.6036
Tropical Lowland	-26.3546	-54.1894
Tropical Lowland	-26.47	-53.8914
Tropical Lowland	-26.523	-53.924
Tropical Lowland	-26.7908	-60.4414
Tropical Lowland	-27.7033	-58.7672
Tropical Lowland	-29	-52
Tropical Lowland	-3.75	-38.75
Tropical Lowland	-30	-53
Tropical Lowland	-30.043	-57.8217
Tropical Lowland	-30.1667	-71.25
Tropical Lowland	-30.2535	-57.6257
Tropical Lowland	-30.3833	-58.75
Tropical Lowland	-30.999	-57.9184
Tropical Lowland	-32.3952	-59.9881
Tropical Lowland	-8.4167	-78.75
Tropical Lowland	-9.8333	-75.9
Tropical Lowland	1.3833	-77.15
Tropical Lowland	1.4333	-75.8333
Tropical Lowland	1.6	-77.15
Tropical Lowland	10	-68
Tropical Lowland	10	-69.3
Tropical Lowland	10.1333	-68.4333
Tropical Lowland	10.1833	-67.55
Tropical Lowland	10.2167	-68.3333
Tropical Lowland	10.3333	-67.5
Tropical Lowland	10.3333	-69.1667
Tropical Lowland	10.3833	-69.9167
Tropical Lowland	10.4167	-63.75
Tropical Lowland	10.4833	-73.25
Tropical Lowland	10.5833	-61.1167
Tropical Lowland	11.55	-72.9167
Tropical Lowland	13.75	-89.3333
Tropical Lowland	14.4833	-91.3667
Tropical Lowland	14.5167	-89.9
Tropical Lowland	14.7167	-89.5
Tropical Lowland	14.8667	-61.1167
Tropical Lowland	15.2833	-90.25
Tropical Lowland	15.3333	-92.6333
Tropical Lowland	16.5	-92.5
Tropical Lowland	16.5167	-90.1667
Tropical Lowland	16.5667	-94.6167
Tropical Lowland	17.1167	-100.467
Tropical Lowland	17.7167	-64.7
Tropical Lowland	18.65	-74.2667
Tropical Lowland	19.7833	-90.1167
Tropical Lowland	20.0333	-103.683
Tropical Lowland	20.1333	-97.2
Tropical Lowland	20.6667	-75.8167
Tropical Lowland	20.8833	-76.45
Tropical Lowland	20.9	-76.6667
Tropical Lowland	21.6167	-102.95
Tropical Lowland	23.0833	-82.6667
Tropical Lowland	26.1333	-98.9167
Tropical Lowland	30.9	-108.167
Tropical Lowland	4.2833	-74.4333
Tropical Lowland	4.7833	-74.6833
Tropical Lowland	5.5333	-53.4
Tropical Lowland	5.75	-55.2167
Tropical Lowland	5.8833	-76.2
Tropical Lowland	6.55	-73.1333
Tropical Lowland	6.8167	-58.1667
Tropical Lowland	7.2667	-73.4
Tropical Lowland	7.3	-72.5167
Tropical Lowland	7.7667	-72.8167
Tropical Lowland	7.8333	-72.3333
Tropical Lowland	7.8833	-67.4667
Tropical Lowland	8	-72
Tropical Lowland	8.1333	-63.55
Tropical Lowland	8.25	-73.3333
Tropical Lowland	8.3167	-73.6333
Tropical Lowland	8.3167	-75.15
Tropical Lowland	8.5	-71.1667
Tropical Lowland	8.9	-64.2167
Tropical Lowland	9	-72
Tropical Lowland	9.0167	-63.7167
Tropical Lowland	9.5	-69.2667
Tropical Lowland	9.6	-63.1
Tropical Lowland	9.75	-74.8167
Andean	-0.05	-78.45
Andean	-0.0667	-78.5833
Andean	-0.2833	-78.5833
Andean	-0.3167	-78.45
Andean	-0.3667	-78.5
Andean	-0.9167	-78.9167
Andean	-1.3333	-78.5
Andean	-1.3833	-78.6167
Andean	-1.4167	-78.6667
Andean	-1.6667	-78.6667
Andean	-1.6833	-78.6667
Andean	-10.0667	-78.1667
Andean	-10.8	-77.7167
Andean	-11.1167	-77.6167
Andean	-11.3333	-67.6667
Andean	-11.5	-76.6667
Andean	-11.8167	-75.3833
Andean	-11.9167	-75.3167
Andean	-11.95	-75.25
Andean	-12.05	-77.05
Andean	-12.1667	-74.9
Andean	-12.3333	-74.7
Andean	-12.4	-74.9
Andean	-12.6167	-74.9
Andean	-12.8167	-72.7167
Andean	-12.8833	-74.5667
Andean	-12.9333	-74.25
Andean	-12.95	-72.6333
Andean	-13.0167	-73.9833
Andean	-13.1167	-72.65
Andean	-13.1667	-74.0833
Andean	-13.2	-74.25
Andean	-13.2667	-72.2667
Andean	-13.3333	-71.95
Andean	-13.5333	-71.9
Andean	-13.5333	-71.9333
Andean	-13.6167	-72.8667
Andean	-13.6333	-71.7333
Andean	-13.6667	-71.6833
Andean	-13.6667	-73.3667
Andean	-14.2	-71.3833
Andean	-14.25	-69.4333
Andean	-14.3833	-72.9167
Andean	-14.6833	-64.9833
Andean	-14.8833	-70.6
Andean	-15.5833	-68.7167
Andean	-15.9333	-69.8833
Andean	-16	-67.65
Andean	-16.2333	-72.4667
Andean	-16.5	-68.15
Andean	-17.0167	-72.0167
Andean	-17.3833	-66.1833
Andean	-17.4167	-65.9167
Andean	-17.5	-65.6667
Andean	-17.8	-63.1667
Andean	-18	-70.8833
Andean	-19.0333	-65.2667
Andean	-19.5833	-65.75
Andean	-19.9167	-69.5167
Andean	-2.3167	-80.7
Andean	-2.6167	-78.6667
Andean	-2.7	-78.8667
Andean	-20.35	-64.1667
Andean	-20.4167	-63.2833
Andean	-20.45	-63.5333
Andean	-21.8333	-64.1333
Andean	-21.9	-63.65
Andean	-22.25	-64.9667
Andean	-23.2	-65.35
Andean	-23.3883	-65.3448
Andean	-23.4167	-66.4833
Andean	-23.5	-70.3333
Andean	-23.7222	-65.5
Andean	-23.85	-65.4667
Andean	-32.25	-70.8333
Andean	-33.0667	-71.0333
Andean	-39.9167	-72.5
Andean	-4	-79.2167
Andean	-5.1	-80.1667
Andean	-5.2333	-79.45
Andean	-5.3333	-79.4167
Andean	-5.5667	-79.5333
Andean	-5.9167	-76.1
Andean	-6.15	-77.9167
Andean	-6.1833	-77.9
Andean	-6.5	-76.5
Andean	-6.55	-79.8667
Andean	-6.6833	-78.5333
Andean	-6.7167	-79.7833
Andean	-6.7167	-79.9167
Andean	-7.1667	-78.5167
Andean	-7.9	-78.5833
Andean	-8.4	-78.0167
Andean	-8.4833	-78.05
Andean	-8.5167	-77.15
Andean	-8.5167	-77.8667
Andean	-8.5333	-77.8833
Andean	-8.5667	-77.6167
Andean	-8.5833	-77.9167
Andean	-8.6167	-77.8667
Andean	-8.6333	-77.6
Andean	-8.7	-77.3833
Andean	-8.8833	-77.9
Andean	-9.0667	-77.8167
Andean	-9.1667	-77.7333
Andean	-9.2	-77.6833
Andean	-9.2667	-77.6333
Andean	-9.3833	-77.1667
Andean	-9.9167	-76.25
Andean	0	-78
Andean	0.05	-78.2
Andean	0.1167	-78.6667
Andean	0.1667	-78.3333
Andean	0.35	-78.2
Andean	0.3667	-78.1333
Andean	0.3667	-78.4167
Andean	0.75	-78
Andean	1.0833	-77.6167
Andean	19.7	-97.2167
Andean	2.85	-78.6667
Highland Mexico and US	-13.0833	-64.8167
Highland Mexico and US	-25.9463	-60.62
Highland Mexico and US	-28.1589	-65.7928
Highland Mexico and US	-32	-58
Highland Mexico and US	-38.05	-71.8667
Highland Mexico and US	14.7667	-91.25
Highland Mexico and US	14.9167	-91.3333
Highland Mexico and US	18.9667	-98.3
Highland Mexico and US	19	-97.3833
Highland Mexico and US	19.1	-98.3
Highland Mexico and US	19.1	-99.5833
Highland Mexico and US	19.1167	-97.4167
Highland Mexico and US	19.15	-98.2
Highland Mexico and US	19.2833	-99.6667
Highland Mexico and US	19.4667	-103.317
Highland Mexico and US	19.5	-101.6
Highland Mexico and US	19.5833	-102.467
Highland Mexico and US	19.5833	-98.5667
Highland Mexico and US	19.6833	-102.117
Highland Mexico and US	19.6833	-99.1333
Highland Mexico and US	19.8333	-103.5
Highland Mexico and US	19.8833	-97.5833
Highland Mexico and US	19.9167	-102
Highland Mexico and US	19.95	-103.767
Highland Mexico and US	20.0333	-103.683
Highland Mexico and US	20.1333	-103.733
Highland Mexico and US	20.3333	-103.5
Highland Mexico and US	20.3667	-102.167
Highland Mexico and US	20.3833	-100
Highland Mexico and US	21.1	-104.433
Highland Mexico and US	21.1167	-101.683
Highland Mexico and US	21.3667	-102.85
Highland Mexico and US	21.9333	-105.3
Highland Mexico and US	22.1167	-103.267
Highland Mexico and US	22.2167	-102.167
Highland Mexico and US	22.35	-105.533
Highland Mexico and US	22.4	-105.45
Highland Mexico and US	22.5667	-102.25
Highland Mexico and US	24.8	-107.4
Highland Mexico and US	24.8	-107.417
Highland Mexico and US	26.4333	-108.633
Highland Mexico and US	26.75	-107.267
Highland Mexico and US	27.8333	-107.583
Highland Mexico and US	27.9833	-107.583
Highland Mexico and US	28.45	-107.35
Highland Mexico and US	28.55	-107.483
Highland Mexico and US	28.5667	-107.483
Highland Mexico and US	28.7	-107.883
Highland Mexico and US	28.8333	-107.733
Highland Mexico and US	29.2167	-108.133
Highland Mexico and US	29.35	-107.75
Highland Mexico and US	29.6833	-108.267
Highland Mexico and US	31.6667	-111.783
Highland Mexico and US	32.25	-112
Highland Mexico and US	33.3667	-110.433
Highland Mexico and US	34.15	-114.267
Highland Mexico and US	34.9	-106.683
Highland Mexico and US	34.9	-107.583
Highland Mexico and US	35.0167	-107.317
Highland Mexico and US	35.05	-107.35
Highland Mexico and US	35.5167	-106.35
Highland Mexico and US	35.5167	-106.717
Highland Mexico and US	35.5333	-113.417
Highland Mexico and US	35.6167	-106.733
Highland Mexico and US	35.6333	-106.35
Highland Mexico and US	35.8	-105.983
Highland Mexico and US	35.9	-110.667
Highland Mexico and US	35.9333	-110.667
Highland Mexico and US	36.05	-106.283
Highland Mexico and US	36.1333	-111.167
Highland Mexico and US	36.25	-112.667
Highland Mexico and US	36.45	-105.55
Highland Mexico and US	36.5833	-110.617
Highland Mexico and US	36.7333	-95.9833
Highland Mexico and US	39.3333	-95.8333
Highland Mexico and US	41.9667	-92.5667
Highland Mexico and US	42.1	-78.9
Highland Mexico and US	42.2333	-96.4833
Highland Mexico and US	42.7167	-84.5167
Highland Mexico and US	43.0167	-102.55
Highland Mexico and US	43.0333	-112.433
Highland Mexico and US	43.5833	-80.2333
Highland Mexico and US	44.9667	-74.7333
Highland Mexico and US	45.0333	-101.133
Highland Mexico and US	46.8167	-100.817
Highland Mexico and US	48.8333	-64.25
Highland Mexico and US	52.15	-106.65
